# Supplementary material for: Charge Transfer Complexes of 1,3,6-Trinitro-9,10-phenanthrenequinone with Polycyclic Aromatic Compounds
Source: Molecules. 2021 Oct 22;26(21):6391. doi: 10.3390/molecules26216391 (PMC8588456; doi:10.3390/molecules26216391)
Supplement: Supplementary file 1 [file molecules-26-06391-s001.zip]

Archive with 3 entries (3 files):
- I.cif
- I_checkcif.pdf
- Molecules_ESI_Linko.pdf
