# Supplementary material for: Charge Transfer Complexes of 1,3,6-Trinitro-9,10-phenanthrenequinone with Polycyclic Aromatic Compounds
Source: Molecules. 2021 Oct 22;26(21):6391. doi: 10.3390/molecules26216391 (PMC8588456; doi:10.3390/molecules26216391)
Supplement: Supplementary file 1 [file molecules-26-06391-s001.zip › I.cif]

 
data_I
 
_audit_creation_method            SHELXL-2013
_chemical_name_systematic
;
 ?
;
_chemical_name_common             ?
_chemical_melting_point           ?
_chemical_formula_moiety          
 'C14 H5 N3 O8, C14 H10' 
_chemical_formula_sum
 'C28 H15 N3 O8' 
_chemical_formula_weight          521.43

loop_
 _atom_type_symbol
 _atom_type_description
 _atom_type_scat_dispersion_real
 _atom_type_scat_dispersion_imag
 _atom_type_scat_source
 'C'  'C'   0.0047   0.0021
 'International Tables Vol C Tables 4.2.6.8 and 6.1.1.4'
 'H'  'H'   0.0000   0.0000
 'International Tables Vol C Tables 4.2.6.8 and 6.1.1.4'
 'N'  'N'   0.0086   0.0042
 'International Tables Vol C Tables 4.2.6.8 and 6.1.1.4'
 'O'  'O'   0.0148   0.0078
 'International Tables Vol C Tables 4.2.6.8 and 6.1.1.4'
 
_space_group_crystal_system       monoclinic
_space_group_IT_number            14
_space_group_name_H-M_alt         'P 21/c'
_space_group_name_Hall            '-P 2ybc'
 
_shelx_space_group_comment
;
The symmetry employed for this shelxl refinement is uniquely defined
by the following loop, which should always be used as a source of
symmetry information in preference to the above space-group names.
They are only intended as comments.
;
 
loop_
 _space_group_symop_operation_xyz
 'x, y, z'
 '-x, y+1/2, -z+1/2'
 '-x, -y, -z'
 'x, -y-1/2, z-1/2'
 
_cell_length_a                    14.2721(14)
_cell_length_b                    19.479(2)
_cell_length_c                    8.1900(9)
_cell_angle_alpha                 90
_cell_angle_beta                  99.041(8)
_cell_angle_gamma                 90
_cell_volume                      2248.6(4)
_cell_formula_units_Z             4
_cell_measurement_temperature     100(2)
_cell_measurement_reflns_used     600 
_cell_measurement_theta_min       3.3 
_cell_measurement_theta_max       30.3 
 
_exptl_crystal_description        plate 
_exptl_crystal_colour             black 
_exptl_crystal_density_meas       ? 
_exptl_crystal_density_method     ?              
_exptl_crystal_density_diffrn     1.540          
_exptl_crystal_F_000              1072
_exptl_transmission_factor_min    ?                                             
_exptl_transmission_factor_max    ?                                             
_exptl_crystal_size_max           0.18
_exptl_crystal_size_mid           0.15
_exptl_crystal_size_min           0.03
_exptl_absorpt_coefficient_mu     0.147
_shelx_estimated_absorpt_T_min    0.973
_shelx_estimated_absorpt_T_max    0.995
_exptl_absorpt_correction_type    'multi-scan'          
_exptl_absorpt_correction_T_min   0.966                 
_exptl_absorpt_correction_T_max   0.987                 
_exptl_absorpt_process_details    'Scala (Evans, 2006)' 
 
_exptl_special_details
;
 ?
;
 
_diffrn_ambient_temperature       100(2)
_diffrn_radiation_wavelength      0.79272
_diffrn_radiation_type            synchrotron        
_diffrn_source                    ?                                         
_diffrn_measurement_device_type   'Rayonix SX165 CCD' 
_diffrn_measurement_method        '/f scan'           
_diffrn_detector_area_resol_mean  ? 
_diffrn_reflns_number             13943
_diffrn_reflns_av_unetI/netI      0.0297
_diffrn_reflns_av_R_equivalents   0.0276
_diffrn_reflns_limit_h_min        -15
_diffrn_reflns_limit_h_max        18
_diffrn_reflns_limit_k_min        -25
_diffrn_reflns_limit_k_max        18
_diffrn_reflns_limit_l_min        -10
_diffrn_reflns_limit_l_max        10
_diffrn_reflns_theta_min          3.229
_diffrn_reflns_theta_max          30.950
_diffrn_reflns_theta_full         28.401
_diffrn_measured_fraction_theta_max   0.977
_diffrn_measured_fraction_theta_full  0.977
_diffrn_reflns_Laue_measured_fraction_max    0.977
_diffrn_reflns_Laue_measured_fraction_full   0.977
_diffrn_reflns_point_group_measured_fraction_max   0.977
_diffrn_reflns_point_group_measured_fraction_full  0.977
_reflns_number_total              5033
_reflns_number_gt                 4596
_reflns_threshold_expression      'I > 2\s(I)'
_reflns_Friedel_coverage          0.000
_reflns_Friedel_fraction_max      .
_reflns_Friedel_fraction_full     .
 
_reflns_special_details
;
 Reflections were merged by SHELXL according to the crystal
 class for the calculation of statistics and refinement.
 
 _reflns_Friedel_fraction is defined as the number of unique
 Friedel pairs measured divided by the number that would be
 possible theoretically, ignoring centric projections and
 systematic absences.
;
 
_computing_data_collection        'Marccd (Doyle, 2011)'         
_computing_cell_refinement        'iMosflm (Battye et al., 2011)'
_computing_data_reduction         'iMosflm'                      
_computing_structure_solution     'SHELXT (Sheldrick, 2015)'     
_computing_structure_refinement   'SHELXL (Sheldrick, 2015)'     
_computing_molecular_graphics     'SHELXTL (Sheldrick, 2015)'    
_computing_publication_material   'SHELXTL'                      
 
_refine_special_details
;
 ?
;
_refine_ls_structure_factor_coef  Fsqd
_refine_ls_matrix_type            full
_refine_ls_weighting_scheme       calc
_refine_ls_weighting_details
'w=1/[\s^2^(Fo^2^)+(0.0458P)^2^+0.6936P] where P=(Fo^2^+2Fc^2^)/3'
_atom_sites_solution_primary      difmap
_atom_sites_solution_secondary    difmap
_atom_sites_solution_hydrogens    geom
_refine_ls_hydrogen_treatment     constr
_refine_ls_extinction_method      SHELXL
_refine_ls_extinction_coef        0.029(3)
_refine_ls_extinction_expression
 'Fc^*^=kFc[1+0.001xFc^2^\l^3^/sin(2\q)]^-1/4^'
_refine_ls_number_reflns          5033
_refine_ls_number_parameters      353
_refine_ls_number_restraints      0
_refine_ls_R_factor_all           0.0404
_refine_ls_R_factor_gt            0.0373
_refine_ls_wR_factor_ref          0.0975
_refine_ls_wR_factor_gt           0.0950
_refine_ls_goodness_of_fit_ref    1.023
_refine_ls_restrained_S_all       1.023
_refine_ls_shift/su_max           0.001
_refine_ls_shift/su_mean          0.000
 
loop_
 _atom_site_label
 _atom_site_type_symbol
 _atom_site_fract_x
 _atom_site_fract_y
 _atom_site_fract_z
 _atom_site_U_iso_or_equiv
 _atom_site_adp_type
 _atom_site_occupancy
 _atom_site_site_symmetry_order  
 _atom_site_calc_flag
 _atom_site_refinement_flags_posn
 _atom_site_refinement_flags_adp
 _atom_site_refinement_flags_occupancy
 _atom_site_disorder_assembly
 _atom_site_disorder_group
O1 O 0.89128(7) 0.32687(5) 0.74250(10) 0.0384(2) Uani 1 1 d . . . . .
O2 O 0.84192(7) 0.25328(4) 0.54896(11) 0.0379(2) Uani 1 1 d . . . . .
O3 O 0.67065(7) 0.34778(5) 0.00341(11) 0.0385(2) Uani 1 1 d . . . . .
O4 O 0.77057(7) 0.42772(5) -0.03600(10) 0.0348(2) Uani 1 1 d . . . . .
O5 O 0.62429(6) 0.50901(4) 0.05485(9) 0.0314(2) Uani 1 1 d . . . . .
O6 O 0.62830(6) 0.64129(4) 0.16800(10) 0.0322(2) Uani 1 1 d . . . . .
O7 O 0.81324(6) 0.59079(4) 1.03309(10) 0.0316(2) Uani 1 1 d . . . . .
O8 O 0.79971(7) 0.70038(5) 0.99128(11) 0.0389(2) Uani 1 1 d . . . . .
N1 N 0.85099(7) 0.31187(5) 0.60372(12) 0.0288(2) Uani 1 1 d . . . . .
N2 N 0.72620(7) 0.39380(5) 0.05128(11) 0.0273(2) Uani 1 1 d . . . . .
N3 N 0.79105(7) 0.64071(5) 0.94356(12) 0.0276(2) Uani 1 1 d . . . . .
C1 C 0.79552(7) 0.43025(5) 0.56510(13) 0.0233(2) Uani 1 1 d . . . . .
H1 H 0.8148 0.4373 0.6803 0.028 Uiso 1 1 calc R U . . .
C2 C 0.80952(7) 0.36771(5) 0.49470(13) 0.0238(2) Uani 1 1 d . . . . .
C3 C 0.78616(8) 0.35403(6) 0.32772(13) 0.0248(2) Uani 1 1 d . . . . .
H3 H 0.7976 0.3105 0.2823 0.030 Uiso 1 1 calc R U . . .
C4 C 0.74537(8) 0.40719(6) 0.23121(13) 0.0240(2) Uani 1 1 d . . . . .
C4A C 0.72542(7) 0.47126(5) 0.29498(12) 0.0228(2) Uani 1 1 d . . . . .
C5 C 0.66798(8) 0.52285(6) 0.18970(13) 0.0246(2) Uani 1 1 d . . . . .
C6 C 0.66060(8) 0.59545(6) 0.26039(13) 0.0252(2) Uani 1 1 d . . . . .
C6A C 0.69325(7) 0.60526(6) 0.43952(13) 0.0236(2) Uani 1 1 d . . . . .
C7 C 0.68040(8) 0.66957(6) 0.50764(13) 0.0256(2) Uani 1 1 d . . . . .
H7 H 0.6496 0.7050 0.4395 0.031 Uiso 1 1 calc R U . . .
C8 C 0.71196(8) 0.68232(6) 0.67315(14) 0.0264(2) Uani 1 1 d . . . . .
H8 H 0.7053 0.7264 0.7199 0.032 Uiso 1 1 calc R U . . .
C9 C 0.75359(7) 0.62845(6) 0.76812(13) 0.0246(2) Uani 1 1 d . . . . .
C10 C 0.76504(7) 0.56347(6) 0.70624(13) 0.0235(2) Uani 1 1 d . . . . .
H10 H 0.7924 0.5278 0.7772 0.028 Uiso 1 1 calc R U . . .
C10A C 0.73594(7) 0.55103(5) 0.53816(12) 0.0221(2) Uani 1 1 d . . . . .
C10B C 0.75260(7) 0.48332(5) 0.46537(12) 0.0219(2) Uani 1 1 d . . . . .
C11 C 0.49691(8) 0.39774(7) 0.25068(14) 0.0310(2) Uani 1 1 d . . . . .
H11 H 0.4743 0.4083 0.1382 0.037 Uiso 1 1 calc R U . . .
C12 C 0.52774(9) 0.33310(7) 0.29295(15) 0.0339(3) Uani 1 1 d . . . . .
H12 H 0.5264 0.2990 0.2096 0.041 Uiso 1 1 calc R U . . .
C13 C 0.56188(9) 0.31598(7) 0.46043(16) 0.0350(3) Uani 1 1 d . . . . .
H13 H 0.5838 0.2707 0.4878 0.042 Uiso 1 1 calc R U . . .
C14 C 0.56341(8) 0.36370(7) 0.58173(15) 0.0321(3) Uani 1 1 d . . . . .
H14 H 0.5859 0.3513 0.6932 0.038 Uiso 1 1 calc R U . . .
C14A C 0.53163(8) 0.43235(6) 0.54371(14) 0.0286(2) Uani 1 1 d . . . . .
C14B C 0.49822(8) 0.44996(6) 0.37378(13) 0.0284(2) Uani 1 1 d . . . . .
C15 C 0.53217(8) 0.48271(6) 0.66526(14) 0.0294(2) Uani 1 1 d . . . . .
H15 H 0.5537 0.4710 0.7775 0.035 Uiso 1 1 calc R U . . .
C16 C 1.01800(8) 0.56906(7) 0.80923(16) 0.0358(3) Uani 1 1 d . . . . .
H16 H 1.0393 0.5451 0.9092 0.043 Uiso 1 1 calc R U . . .
C17 C 0.99700(9) 0.63699(8) 0.81500(18) 0.0412(3) Uani 1 1 d . . . . .
H17 H 1.0050 0.6601 0.9184 0.049 Uiso 1 1 calc R U . . .
C18 C 0.96311(9) 0.67362(7) 0.66744(19) 0.0413(3) Uani 1 1 d . . . . .
H18 H 0.9483 0.7210 0.6729 0.050 Uiso 1 1 calc R U . . .
C19 C 0.95178(9) 0.64133(7) 0.51848(18) 0.0361(3) Uani 1 1 d . . . . .
H19 H 0.9281 0.6664 0.4211 0.043 Uiso 1 1 calc R U . . .
C19A C 0.97490(8) 0.57026(6) 0.50598(15) 0.0299(2) Uani 1 1 d . . . . .
C19B C 1.00860(8) 0.53302(6) 0.65530(14) 0.0294(2) Uani 1 1 d . . . . .
C20 C 0.96748(8) 0.53604(6) 0.35461(15) 0.0306(3) Uani 1 1 d . . . . .
H20 H 0.9455 0.5605 0.2557 0.037 Uiso 1 1 calc R U . . .
 
loop_
 _atom_site_aniso_label
 _atom_site_aniso_U_11
 _atom_site_aniso_U_22
 _atom_site_aniso_U_33
 _atom_site_aniso_U_23
 _atom_site_aniso_U_13
 _atom_site_aniso_U_12
O1 0.0511(6) 0.0373(5) 0.0257(4) 0.0054(3) 0.0021(4) 0.0111(4)
O2 0.0543(6) 0.0232(4) 0.0377(5) 0.0031(3) 0.0115(4) 0.0043(4)
O3 0.0462(5) 0.0365(5) 0.0307(4) -0.0063(4) -0.0006(4) -0.0105(4)
O4 0.0414(5) 0.0392(5) 0.0252(4) 0.0023(3) 0.0101(3) -0.0020(4)
O5 0.0347(4) 0.0344(4) 0.0231(4) 0.0003(3) -0.0016(3) 0.0017(3)
O6 0.0393(5) 0.0305(4) 0.0263(4) 0.0057(3) 0.0033(3) 0.0063(4)
O7 0.0349(4) 0.0336(4) 0.0253(4) 0.0006(3) 0.0020(3) 0.0028(3)
O8 0.0494(5) 0.0305(5) 0.0348(5) -0.0105(4) 0.0000(4) 0.0040(4)
N1 0.0345(5) 0.0264(5) 0.0271(5) 0.0046(4) 0.0099(4) 0.0049(4)
N2 0.0300(5) 0.0284(5) 0.0232(4) -0.0019(3) 0.0036(4) 0.0011(4)
N3 0.0274(5) 0.0295(5) 0.0261(4) -0.0037(4) 0.0048(4) 0.0019(4)
C1 0.0232(5) 0.0254(5) 0.0215(5) 0.0012(4) 0.0045(4) -0.0002(4)
C2 0.0244(5) 0.0237(5) 0.0241(5) 0.0040(4) 0.0060(4) 0.0009(4)
C3 0.0263(5) 0.0234(5) 0.0255(5) -0.0007(4) 0.0069(4) -0.0017(4)
C4 0.0242(5) 0.0268(5) 0.0211(5) -0.0001(4) 0.0041(4) -0.0027(4)
C4A 0.0213(5) 0.0250(5) 0.0222(5) 0.0011(4) 0.0035(4) -0.0019(4)
C5 0.0241(5) 0.0284(5) 0.0216(5) 0.0022(4) 0.0045(4) -0.0007(4)
C6 0.0239(5) 0.0276(5) 0.0245(5) 0.0031(4) 0.0046(4) 0.0012(4)
C6A 0.0222(5) 0.0245(5) 0.0244(5) 0.0020(4) 0.0050(4) -0.0006(4)
C7 0.0251(5) 0.0248(5) 0.0275(5) 0.0033(4) 0.0062(4) 0.0009(4)
C8 0.0273(5) 0.0241(5) 0.0288(5) -0.0009(4) 0.0074(4) 0.0002(4)
C9 0.0234(5) 0.0279(5) 0.0228(5) -0.0019(4) 0.0048(4) -0.0011(4)
C10 0.0214(5) 0.0253(5) 0.0238(5) 0.0008(4) 0.0041(4) 0.0001(4)
C10A 0.0197(5) 0.0239(5) 0.0229(5) 0.0006(4) 0.0043(4) -0.0011(4)
C10B 0.0203(5) 0.0238(5) 0.0221(5) 0.0007(4) 0.0043(4) -0.0013(4)
C11 0.0256(5) 0.0399(6) 0.0277(5) 0.0014(5) 0.0047(4) -0.0024(5)
C12 0.0302(6) 0.0387(7) 0.0340(6) -0.0019(5) 0.0090(5) -0.0010(5)
C13 0.0301(6) 0.0366(6) 0.0392(6) 0.0046(5) 0.0082(5) 0.0040(5)
C14 0.0257(5) 0.0409(7) 0.0294(5) 0.0070(5) 0.0035(4) 0.0010(5)
C14A 0.0216(5) 0.0377(6) 0.0265(5) 0.0035(4) 0.0037(4) -0.0015(4)
C14B 0.0216(5) 0.0380(6) 0.0259(5) 0.0029(4) 0.0043(4) -0.0026(4)
C15 0.0239(5) 0.0401(6) 0.0239(5) 0.0045(4) 0.0027(4) -0.0016(5)
C16 0.0258(5) 0.0476(7) 0.0344(6) -0.0012(5) 0.0060(5) -0.0084(5)
C17 0.0297(6) 0.0491(8) 0.0468(7) -0.0117(6) 0.0128(5) -0.0100(5)
C18 0.0295(6) 0.0357(7) 0.0612(8) -0.0058(6) 0.0150(6) -0.0045(5)
C19 0.0258(5) 0.0337(6) 0.0496(7) 0.0071(5) 0.0085(5) -0.0011(5)
C19A 0.0215(5) 0.0321(6) 0.0359(6) 0.0055(5) 0.0045(4) -0.0028(4)
C19B 0.0205(5) 0.0355(6) 0.0323(5) 0.0028(5) 0.0045(4) -0.0050(4)
C20 0.0227(5) 0.0364(6) 0.0321(6) 0.0085(5) 0.0023(4) -0.0024(4)
 
_geom_special_details
;
 All esds (except the esd in the dihedral angle between two l.s. planes)
 are estimated using the full covariance matrix.  The cell esds are taken
 into account individually in the estimation of esds in distances, angles
 and torsion angles; correlations between esds in cell parameters are only
 used when they are defined by crystal symmetry.  An approximate (isotropic)
 treatment of cell esds is used for estimating esds involving l.s. planes.
;
 
loop_
 _geom_bond_atom_site_label_1
 _geom_bond_atom_site_label_2
 _geom_bond_distance
 _geom_bond_site_symmetry_2
 _geom_bond_publ_flag
O1 N1 1.2258(13) . ?
O2 N1 1.2257(13) . ?
O3 N2 1.2198(13) . ?
O4 N2 1.2211(13) . ?
O5 C5 1.2103(13) . ?
O6 C6 1.2135(13) . ?
O7 N3 1.2289(13) . ?
O8 N3 1.2264(13) . ?
N1 C2 1.4712(14) . ?
N2 C4 1.4791(13) . ?
N3 C9 1.4717(13) . ?
C1 C2 1.3757(15) . ?
C1 C10B 1.3978(14) . ?
C1 H1 0.9500 . ?
C2 C3 1.3817(15) . ?
C3 C4 1.3752(15) . ?
C3 H3 0.9500 . ?
C4 C4A 1.3994(15) . ?
C4A C10B 1.4082(14) . ?
C4A C5 1.4843(14) . ?
C5 C6 1.5379(15) . ?
C6 C6A 1.4803(14) . ?
C6A C7 1.3951(15) . ?
C6A C10A 1.4090(14) . ?
C7 C8 1.3821(15) . ?
C7 H7 0.9500 . ?
C8 C9 1.3833(16) . ?
C8 H8 0.9500 . ?
C9 C10 1.3827(15) . ?
C10 C10A 1.3952(14) . ?
C10 H10 0.9500 . ?
C10A C10B 1.4819(15) . ?
C11 C12 1.3606(18) . ?
C11 C14B 1.4303(17) . ?
C11 H11 0.9500 . ?
C12 C13 1.4213(17) . ?
C12 H12 0.9500 . ?
C13 C14 1.3581(18) . ?
C13 H13 0.9500 . ?
C14 C14A 1.4306(17) . ?
C14 H14 0.9500 . ?
C14A C15 1.3968(17) . ?
C14A C14B 1.4400(15) . ?
C14B C15 1.4023(17) 3_666 ?
C15 C14B 1.4024(17) 3_666 ?
C15 H15 0.9500 . ?
C16 C17 1.359(2) . ?
C16 C19B 1.4307(17) . ?
C16 H16 0.9500 . ?
C17 C18 1.421(2) . ?
C17 H17 0.9500 . ?
C18 C19 1.359(2) . ?
C18 H18 0.9500 . ?
C19 C19A 1.4307(18) . ?
C19 H19 0.9500 . ?
C19A C20 1.3968(17) . ?
C19A C19B 1.4381(16) . ?
C19B C20 1.3935(18) 3_766 ?
C20 C19B 1.3935(18) 3_766 ?
C20 H20 0.9500 . ?
 
loop_
 _geom_angle_atom_site_label_1
 _geom_angle_atom_site_label_2
 _geom_angle_atom_site_label_3
 _geom_angle
 _geom_angle_site_symmetry_1
 _geom_angle_site_symmetry_3
 _geom_angle_publ_flag
O2 N1 O1 124.64(10) . . ?
O2 N1 C2 117.20(9) . . ?
O1 N1 C2 118.16(9) . . ?
O3 N2 O4 125.46(10) . . ?
O3 N2 C4 117.32(9) . . ?
O4 N2 C4 117.13(9) . . ?
O8 N3 O7 123.79(10) . . ?
O8 N3 C9 117.89(9) . . ?
O7 N3 C9 118.31(9) . . ?
C2 C1 C10B 119.28(10) . . ?
C2 C1 H1 120.4 . . ?
C10B C1 H1 120.4 . . ?
C1 C2 C3 123.87(10) . . ?
C1 C2 N1 118.12(9) . . ?
C3 C2 N1 118.01(10) . . ?
C4 C3 C2 115.99(10) . . ?
C4 C3 H3 122.0 . . ?
C2 C3 H3 122.0 . . ?
C3 C4 C4A 123.34(10) . . ?
C3 C4 N2 115.79(9) . . ?
C4A C4 N2 120.83(9) . . ?
C4 C4A C10B 118.56(9) . . ?
C4 C4A C5 120.88(9) . . ?
C10B C4A C5 120.25(9) . . ?
O5 C5 C4A 122.52(10) . . ?
O5 C5 C6 119.50(10) . . ?
C4A C5 C6 117.91(9) . . ?
O6 C6 C6A 123.53(10) . . ?
O6 C6 C5 118.92(10) . . ?
C6A C6 C5 117.54(9) . . ?
C7 C6A C10A 121.07(10) . . ?
C7 C6A C6 118.14(9) . . ?
C10A C6A C6 120.78(10) . . ?
C8 C7 C6A 120.70(10) . . ?
C8 C7 H7 119.7 . . ?
C6A C7 H7 119.7 . . ?
C7 C8 C9 117.40(10) . . ?
C7 C8 H8 121.3 . . ?
C9 C8 H8 121.3 . . ?
C10 C9 C8 123.60(10) . . ?
C10 C9 N3 117.42(9) . . ?
C8 C9 N3 118.94(10) . . ?
C9 C10 C10A 119.12(10) . . ?
C9 C10 H10 120.4 . . ?
C10A C10 H10 120.4 . . ?
C10 C10A C6A 118.06(10) . . ?
C10 C10A C10B 120.65(9) . . ?
C6A C10A C10B 121.26(9) . . ?
C1 C10B C4A 118.88(10) . . ?
C1 C10B C10A 120.43(9) . . ?
C4A C10B C10A 120.69(9) . . ?
C12 C11 C14B 120.73(11) . . ?
C12 C11 H11 119.6 . . ?
C14B C11 H11 119.6 . . ?
C11 C12 C13 120.72(12) . . ?
C11 C12 H12 119.6 . . ?
C13 C12 H12 119.6 . . ?
C14 C13 C12 120.60(12) . . ?
C14 C13 H13 119.7 . . ?
C12 C13 H13 119.7 . . ?
C13 C14 C14A 120.82(11) . . ?
C13 C14 H14 119.6 . . ?
C14A C14 H14 119.6 . . ?
C15 C14A C14 122.37(10) . . ?
C15 C14A C14B 119.04(11) . . ?
C14 C14A C14B 118.59(11) . . ?
C15 C14B C11 122.35(10) 3_666 . ?
C15 C14B C14A 119.13(11) 3_666 . ?
C11 C14B C14A 118.52(11) . . ?
C14A C15 C14B 121.84(10) . 3_666 ?
C14A C15 H15 119.1 . . ?
C14B C15 H15 119.1 3_666 . ?
C17 C16 C19B 121.17(13) . . ?
C17 C16 H16 119.4 . . ?
C19B C16 H16 119.4 . . ?
C16 C17 C18 120.44(13) . . ?
C16 C17 H17 119.8 . . ?
C18 C17 H17 119.8 . . ?
C19 C18 C17 120.49(13) . . ?
C19 C18 H18 119.8 . . ?
C17 C18 H18 119.8 . . ?
C18 C19 C19A 121.04(13) . . ?
C18 C19 H19 119.5 . . ?
C19A C19 H19 119.5 . . ?
C20 C19A C19 122.62(11) . . ?
C20 C19A C19B 118.86(11) . . ?
C19 C19A C19B 118.51(12) . . ?
C20 C19B C16 122.35(11) 3_766 . ?
C20 C19B C19A 119.32(11) 3_766 . ?
C16 C19B C19A 118.32(12) . . ?
C19B C20 C19A 121.82(11) 3_766 . ?
C19B C20 H20 119.1 3_766 . ?
C19A C20 H20 119.1 . . ?
 
loop_
 _geom_torsion_atom_site_label_1
 _geom_torsion_atom_site_label_2
 _geom_torsion_atom_site_label_3
 _geom_torsion_atom_site_label_4
 _geom_torsion
 _geom_torsion_site_symmetry_1
 _geom_torsion_site_symmetry_2
 _geom_torsion_site_symmetry_3
 _geom_torsion_site_symmetry_4
 _geom_torsion_publ_flag
C10B C1 C2 C3 2.05(16) . . . . ?
C10B C1 C2 N1 -177.35(9) . . . . ?
O2 N1 C2 C1 162.60(10) . . . . ?
O1 N1 C2 C1 -16.84(15) . . . . ?
O2 N1 C2 C3 -16.83(15) . . . . ?
O1 N1 C2 C3 163.73(10) . . . . ?
C1 C2 C3 C4 -1.02(16) . . . . ?
N1 C2 C3 C4 178.38(9) . . . . ?
C2 C3 C4 C4A -1.69(16) . . . . ?
C2 C3 C4 N2 176.18(9) . . . . ?
O3 N2 C4 C3 62.19(14) . . . . ?
O4 N2 C4 C3 -114.62(11) . . . . ?
O3 N2 C4 C4A -119.88(12) . . . . ?
O4 N2 C4 C4A 63.31(14) . . . . ?
C3 C4 C4A C10B 3.25(16) . . . . ?
N2 C4 C4A C10B -174.52(9) . . . . ?
C3 C4 C4A C5 -170.34(10) . . . . ?
N2 C4 C4A C5 11.89(15) . . . . ?
C4 C4A C5 O5 11.45(16) . . . . ?
C10B C4A C5 O5 -162.03(10) . . . . ?
C4 C4A C5 C6 -171.62(9) . . . . ?
C10B C4A C5 C6 14.89(14) . . . . ?
O5 C5 C6 O6 -15.54(16) . . . . ?
C4A C5 C6 O6 167.44(10) . . . . ?
O5 C5 C6 C6A 164.13(10) . . . . ?
C4A C5 C6 C6A -12.89(14) . . . . ?
O6 C6 C6A C7 4.38(16) . . . . ?
C5 C6 C6A C7 -175.26(9) . . . . ?
O6 C6 C6A C10A -175.72(10) . . . . ?
C5 C6 C6A C10A 4.63(14) . . . . ?
C10A C6A C7 C8 1.99(16) . . . . ?
C6 C6A C7 C8 -178.11(10) . . . . ?
C6A C7 C8 C9 -2.01(16) . . . . ?
C7 C8 C9 C10 0.07(16) . . . . ?
C7 C8 C9 N3 177.90(9) . . . . ?
O8 N3 C9 C10 164.85(10) . . . . ?
O7 N3 C9 C10 -14.00(14) . . . . ?
O8 N3 C9 C8 -13.12(15) . . . . ?
O7 N3 C9 C8 168.03(10) . . . . ?
C8 C9 C10 C10A 1.92(16) . . . . ?
N3 C9 C10 C10A -175.95(9) . . . . ?
C9 C10 C10A C6A -1.90(15) . . . . ?
C9 C10 C10A C10B 176.11(10) . . . . ?
C7 C6A C10A C10 0.02(15) . . . . ?
C6 C6A C10A C10 -179.88(9) . . . . ?
C7 C6A C10A C10B -177.97(10) . . . . ?
C6 C6A C10A C10B 2.13(15) . . . . ?
C2 C1 C10B C4A -0.39(15) . . . . ?
C2 C1 C10B C10A 179.51(9) . . . . ?
C4 C4A C10B C1 -2.10(15) . . . . ?
C5 C4A C10B C1 171.53(10) . . . . ?
C4 C4A C10B C10A 178.00(9) . . . . ?
C5 C4A C10B C10A -8.37(15) . . . . ?
C10 C10A C10B C1 1.72(15) . . . . ?
C6A C10A C10B C1 179.66(9) . . . . ?
C10 C10A C10B C4A -178.39(9) . . . . ?
C6A C10A C10B C4A -0.45(15) . . . . ?
C14B C11 C12 C13 0.06(18) . . . . ?
C11 C12 C13 C14 0.70(18) . . . . ?
C12 C13 C14 C14A -0.60(18) . . . . ?
C13 C14 C14A C15 179.97(11) . . . . ?
C13 C14 C14A C14B -0.22(17) . . . . ?
C12 C11 C14B C15 179.41(11) . . . 3_666 ?
C12 C11 C14B C14A -0.86(16) . . . . ?
C15 C14A C14B C15 0.50(17) . . . 3_666 ?
C14 C14A C14B C15 -179.33(10) . . . 3_666 ?
C15 C14A C14B C11 -179.24(10) . . . . ?
C14 C14A C14B C11 0.94(15) . . . . ?
C14 C14A C15 C14B 179.30(11) . . . 3_666 ?
C14B C14A C15 C14B -0.51(18) . . . 3_666 ?
C19B C16 C17 C18 1.33(19) . . . . ?
C16 C17 C18 C19 -0.40(19) . . . . ?
C17 C18 C19 C19A -0.96(19) . . . . ?
C18 C19 C19A C20 -177.59(11) . . . . ?
C18 C19 C19A C19B 1.34(17) . . . . ?
C17 C16 C19B C20 177.91(11) . . . 3_766 ?
C17 C16 C19B C19A -0.90(17) . . . . ?
C20 C19A C19B C20 -0.29(18) . . . 3_766 ?
C19 C19A C19B C20 -179.26(10) . . . 3_766 ?
C20 C19A C19B C16 178.55(10) . . . . ?
C19 C19A C19B C16 -0.42(16) . . . . ?
C19 C19A C20 C19B 179.22(11) . . . 3_766 ?
C19B C19A C20 C19B 0.29(18) . . . 3_766 ?
 
_refine_diff_density_max    0.261
_refine_diff_density_min   -0.220
_refine_diff_density_rms    0.039

_shelxl_version_number 2013-4

_shelx_res_file
;
TITL Linko_4 in P2(1)/c
CELL 0.79272  14.2721  19.4792   8.1900  90.000  99.041  90.000
ZERR    4.00   0.0014   0.0023   0.0009   0.000   0.008   0.000
LATT 1
SYMM -X, 0.5+Y, 0.5-Z
SFAC C H N O
DISP C 0.0047 0.0021 14.6473
DISP H -0 0 0.6283
DISP N 0.0086 0.0042 25.8454
DISP O 0.0148 0.0078 43.6344
UNIT 112 60 12 32
TEMP -173.0
SIZE 0.03 0.15 0.18

OMIT    -4   3   2
OMIT     0   6   3
OMIT     2   1   3
OMIT     4   1   1
OMIT    -2   2   4
OMIT     3  14   5
OMIT    -4   6   3
OMIT     2   4   7
OMIT     1   3   2
OMIT     2   4   2
L.S. 12
BOND $H
ACTA
CONF

WGHT    0.045800    0.693600
EXTI    0.029406
FVAR       0.97510
O1    4    0.891283    0.326872    0.742503    11.00000    0.05107    0.03725 =
         0.02569    0.00538    0.00214    0.01110
O2    4    0.841924    0.253279    0.548960    11.00000    0.05434    0.02318 =
         0.03767    0.00311    0.01147    0.00433
O3    4    0.670650    0.347778    0.003410    11.00000    0.04618    0.03647 =
         0.03071   -0.00627   -0.00060   -0.01050
O4    4    0.770570    0.427724   -0.036001    11.00000    0.04138    0.03924 =
         0.02524    0.00226    0.01008   -0.00196
O5    4    0.624293    0.509011    0.054849    11.00000    0.03469    0.03435 =
         0.02313    0.00032   -0.00156    0.00174
O6    4    0.628300    0.641286    0.168002    11.00000    0.03934    0.03053 =
         0.02625    0.00567    0.00326    0.00629
O7    4    0.813236    0.590792    1.033090    11.00000    0.03493    0.03357 =
         0.02530    0.00062    0.00199    0.00275
O8    4    0.799712    0.700377    0.991282    11.00000    0.04943    0.03052 =
         0.03477   -0.01052    0.00004    0.00401
N1    3    0.850986    0.311873    0.603722    11.00000    0.03453    0.02641 =
         0.02713    0.00457    0.00990    0.00490
N2    3    0.726196    0.393795    0.051282    11.00000    0.03001    0.02843 =
         0.02318   -0.00190    0.00361    0.00112
N3    3    0.791047    0.640705    0.943562    11.00000    0.02741    0.02954 =
         0.02608   -0.00368    0.00481    0.00186
C1    1    0.795516    0.430247    0.565102    11.00000    0.02324    0.02538 =
         0.02145    0.00120    0.00446   -0.00021
AFIX  43
H1    2    0.814803    0.437286    0.680260    11.00000   -1.20000
AFIX   0
C2    1    0.809522    0.367711    0.494695    11.00000    0.02439    0.02368 =
         0.02413    0.00404    0.00597    0.00089
C3    1    0.786162    0.354032    0.327720    11.00000    0.02635    0.02340 =
         0.02554   -0.00071    0.00692   -0.00167
AFIX  43
H3    2    0.797594    0.310518    0.282306    11.00000   -1.20000
AFIX   0
C4    1    0.745367    0.407189    0.231208    11.00000    0.02417    0.02682 =
         0.02109   -0.00010    0.00412   -0.00270
C4A   1    0.725417    0.471260    0.294983    11.00000    0.02130    0.02498 =
         0.02222    0.00108    0.00347   -0.00194
C5    1    0.667977    0.522849    0.189699    11.00000    0.02414    0.02841 =
         0.02162    0.00218    0.00446   -0.00072
C6    1    0.660599    0.595445    0.260386    11.00000    0.02389    0.02756 =
         0.02446    0.00306    0.00460    0.00125
C6A   1    0.693249    0.605264    0.439517    11.00000    0.02219    0.02452 =
         0.02437    0.00197    0.00498   -0.00056
C7    1    0.680400    0.669571    0.507636    11.00000    0.02512    0.02479 =
         0.02749    0.00334    0.00619    0.00090
AFIX  43
H7    2    0.649631    0.704975    0.439539    11.00000   -1.20000
AFIX   0
C8    1    0.711963    0.682318    0.673153    11.00000    0.02735    0.02411 =
         0.02876   -0.00085    0.00738    0.00019
AFIX  43
H8    2    0.705331    0.726351    0.719879    11.00000   -1.20000
AFIX   0
C9    1    0.753590    0.628452    0.768115    11.00000    0.02337    0.02793 =
         0.02278   -0.00186    0.00483   -0.00111
C10   1    0.765042    0.563470    0.706243    11.00000    0.02140    0.02534 =
         0.02383    0.00077    0.00409    0.00006
AFIX  43
H10   2    0.792361    0.527767    0.777236    11.00000   -1.20000
AFIX   0
C10A  1    0.735941    0.551031    0.538157    11.00000    0.01974    0.02389 =
         0.02295    0.00063    0.00433   -0.00108
C10B  1    0.752600    0.483318    0.465374    11.00000    0.02026    0.02376 =
         0.02212    0.00066    0.00432   -0.00129
C11   1    0.496908    0.397738    0.250678    11.00000    0.02563    0.03994 =
         0.02767    0.00139    0.00472   -0.00237
AFIX  43
H11   2    0.474260    0.408303    0.138155    11.00000   -1.20000
AFIX   0
C12   1    0.527744    0.333096    0.292951    11.00000    0.03021    0.03866 =
         0.03402   -0.00187    0.00900   -0.00098
AFIX  43
H12   2    0.526446    0.299032    0.209614    11.00000   -1.20000
AFIX   0
C13   1    0.561875    0.315980    0.460435    11.00000    0.03008    0.03662 =
         0.03923    0.00465    0.00817    0.00397
AFIX  43
H13   2    0.583815    0.270747    0.487785    11.00000   -1.20000
AFIX   0
C14   1    0.563412    0.363695    0.581734    11.00000    0.02566    0.04089 =
         0.02943    0.00703    0.00353    0.00101
AFIX  43
H14   2    0.585869    0.351329    0.693222    11.00000   -1.20000
AFIX   0
C14A  1    0.531633    0.432350    0.543712    11.00000    0.02160    0.03769 =
         0.02654    0.00348    0.00373   -0.00146
C14B  1    0.498215    0.449962    0.373779    11.00000    0.02158    0.03800 =
         0.02590    0.00290    0.00432   -0.00259
C15   1    0.532166    0.482711    0.665257    11.00000    0.02388    0.04009 =
         0.02391    0.00446    0.00265   -0.00158
AFIX  43
H15   2    0.553712    0.471030    0.777496    11.00000   -1.20000
AFIX   0
C16   1    1.018000    0.569059    0.809234    11.00000    0.02577    0.04760 =
         0.03441   -0.00121    0.00601   -0.00842
AFIX  43
H16   2    1.039298    0.545082    0.909190    11.00000   -1.20000
AFIX   0
C17   1    0.996996    0.636993    0.815002    11.00000    0.02970    0.04911 =
         0.04685   -0.01172    0.01278   -0.01000
AFIX  43
H17   2    1.005023    0.660141    0.918358    11.00000   -1.20000
AFIX   0
C18   1    0.963105    0.673625    0.667437    11.00000    0.02951    0.03573 =
         0.06121   -0.00577    0.01504   -0.00450
AFIX  43
H18   2    0.948258    0.721026    0.672937    11.00000   -1.20000
AFIX   0
C19   1    0.951778    0.641334    0.518477    11.00000    0.02577    0.03368 =
         0.04961    0.00708    0.00849   -0.00114
AFIX  43
H19   2    0.928136    0.666362    0.421141    11.00000   -1.20000
AFIX   0
C19A  1    0.974899    0.570256    0.505980    11.00000    0.02152    0.03212 =
         0.03595    0.00553    0.00449   -0.00280
C19B  1    1.008604    0.533023    0.655299    11.00000    0.02053    0.03553 =
         0.03233    0.00282    0.00450   -0.00497
C20   1    0.967483    0.536042    0.354609    11.00000    0.02265    0.03635 =
         0.03214    0.00851    0.00226   -0.00241
AFIX  43
H20   2    0.945528    0.560536    0.255680    11.00000   -1.20000

AFIX   0
HKLF 4

REM  Linko_4 in P2(1)/c
REM R1 =  0.0373 for    4596 Fo > 4sig(Fo)  and  0.0404 for all    5033 data
REM    353 parameters refined using      0 restraints

END

WGHT      0.0458      0.6936

REM Highest difference peak  0.261,  deepest hole -0.220,  1-sigma level  0.039
Q1    1   0.7391  0.5151  0.5009  11.00000  0.05    0.26
Q2    1   0.6642  0.5581  0.2276  11.00000  0.05    0.26
Q3    1   0.6773  0.5987  0.3492  11.00000  0.05    0.25
Q4    1   0.7414  0.4766  0.3738  11.00000  0.05    0.25
Q5    1   0.7740  0.4550  0.5193  11.00000  0.05    0.23
Q6    1   0.7502  0.5583  0.6219  11.00000  0.05    0.23
Q7    1   0.5173  0.4412  0.4553  11.00000  0.05    0.23
Q8    1   0.7889  0.3592  0.4147  11.00000  0.05    0.22
Q9    1   0.6999  0.4986  0.2457  11.00000  0.05    0.22
Q10   1   0.7564  0.5962  0.7357  11.00000  0.05    0.22
Q11   1   0.9930  0.5524  0.5798  11.00000  0.05    0.22
Q12   1   0.7142  0.5749  0.4914  11.00000  0.05    0.21
Q13   1   0.7613  0.3798  0.2792  11.00000  0.05    0.21
Q14   1   0.8041  0.4006  0.5222  11.00000  0.05    0.21
Q15   1   0.7370  0.4398  0.2572  11.00000  0.05    0.20
Q16   1   0.7345  0.3990  0.1497  11.00000  0.05    0.20
Q17   1   0.7284  0.6516  0.7203  11.00000  0.05    0.19
Q18   1   0.9678  0.5565  0.4360  11.00000  0.05    0.19
Q19   1   0.5490  0.3318  0.3795  11.00000  0.05    0.19
Q20   1   0.9822  0.6458  0.7343  11.00000  0.05    0.19
;
_shelx_res_checksum    6675

_shelx_hkl_file
;
   0  -8   0 1183.25   41.34
   0  -9   0   -1.29    0.84
   0 -10   0 1594.81   55.68
   0 -11   0    0.50    0.93
   0 -11   0   -0.36    0.66
   0 -12   0 1096.67   38.39
   0 -12   0 1226.08   42.88
   0 -13   0    0.16    0.93
   0 -13   0    0.25    0.73
   0 -14   0    7.41    1.11
   0 -14   0   10.24    0.95
   0 -15   0   -0.91    1.04
   0 -15   0   -0.61    0.73
   0 -16   0  166.42    6.23
   0 -16   0  157.92    5.85
   0 -17   0   -0.63    1.20
   0 -17   0   -0.73    0.77
   0 -18   0 1049.31   36.81
   0 -18   0 1053.16   36.92
   0 -19   0    1.45    1.41
   0 -19   0   -0.27    0.88
   0 -20   0    0.95    1.27
   0 -20   0   -0.25    0.75
   0 -21   0    1.97    1.38
   0 -21   0    1.88    0.91
   0 -22   0   16.45    1.61
   0 -22   0   17.72    1.22
   0 -23   0   -1.20    1.50
   0 -23   0    0.00    0.93
   0 -24   0  421.76   15.07
   0 -24   0  433.32   15.41
   0 -25   0    0.27    1.68
   0 -25   0    0.97    1.65
   1 -25   0  133.83    5.46
   1 -25   0  131.02    5.08
   1 -24   0   68.42    3.22
   1 -24   0   76.92    3.24
   1 -23   0  147.40    5.73
   1 -23   0  147.08    5.58
   1 -22   0    2.33    1.56
   1 -22   0    1.00    0.95
   1 -21   0    8.39    1.65
   1 -21   0    7.09    1.04
   1 -20   0  114.70    4.44
   1 -20   0  121.16    4.80
   1 -19   0    7.71    1.54
   1 -19   0    6.46    1.02
   1 -18   0  321.14   11.58
   1 -18   0  330.20   11.94
   1 -17   0  164.76    6.28
   1 -17   0  170.50    6.35
   1 -16   0  104.82    4.22
   1 -16   0  119.44    4.60
   1 -15   0    8.39    1.43
   1 -15   0    8.39    1.07
   1 -14   0    1.59    0.86
   1 -14   0    2.58    1.20
   1 -13   0  446.01   15.86
   1 -13   0  419.72   14.96
   1 -12   0   21.64    1.52
   1 -11   0 1160.81   40.64
   1 -10   0 1159.90   40.61
  -1  -3   0  218.90    7.84
  -1  -3   0  228.22    8.18
  -1  -4   0    6.46    0.54
  -1  -5   0  320.00   11.29
  -1  -6   0  931.91   32.59
  -1  -7   0   90.86    3.33
  -1  -7   0   83.11    3.10
  -1  -8   0 1614.98   56.34
  -1  -8   0 1475.37   51.47
  -1  -9   0  287.60   10.20
  -1  -9   0  283.29   10.04
  -1 -10   0 1200.70   41.95
  -1 -10   0 1183.47   41.34
  -1 -11   0 1148.80   40.16
  -1 -11   0 1243.08   43.42
  -1 -12   0   26.65    1.45
  -1 -12   0   28.92    1.36
  -1 -13   0  426.75   15.09
  -1 -13   0  430.60   15.21
  -1 -14   0    1.47    0.88
  -1 -14   0    2.33    0.70
  -1 -15   0    8.43    0.82
  -1 -15   0    7.73    1.07
  -1 -16   0  109.51    4.15
  -1 -16   0  112.14    4.28
  -1 -17   0  176.43    6.50
  -1 -17   0  192.64    7.00
  -1 -18   0  356.49   12.69
  -1 -18   0  333.60   11.90
  -1 -19   0    7.14    0.84
  -1 -19   0    6.96    1.13
  -1 -20   0  111.16    4.24
  -1 -20   0  109.67    4.10
  -1 -21   0    5.87    1.16
  -1 -21   0    6.93    0.77
  -1 -22   0    1.09    0.97
  -1 -22   0   -0.41    1.13
   2 -25   0   25.50    2.65
   2 -25   0   19.11    1.84
   2 -24   0   70.30    3.06
   2 -24   0   79.93    3.74
   2 -22   0   11.15    1.81
   2 -22   0   13.08    1.27
   2 -21   0    5.78    1.13
   2 -21   0    7.27    1.61
   2 -20   0  139.88    5.48
   2 -20   0  148.56    5.62
   2 -19   0   73.52    3.33
   2 -19   0   75.08    3.17
   2 -18   0  219.38    8.16
   2 -18   0  229.12    8.43
   2 -17   0  227.99    8.39
   2 -17   0  217.79    8.11
   2 -16   0   -0.09    1.38
   2 -16   0    1.04    1.00
   2 -15   0  296.66   10.74
   2 -15   0  286.46   10.47
   2 -14   0   30.32    1.90
   2 -14   0   31.03    1.72
   2 -13   0  899.73   31.64
   2 -12   0   34.79    1.95
   2 -11   0   24.88    1.63
   2 -10   0 1341.43   46.98
   2   3   0  149.19    5.30
  -2  -7   0    0.93    0.39
  -2  -7   0    1.75    0.25
  -2  -8   0  579.27   20.46
  -2  -8   0  579.50   20.51
  -2  -9   0   80.11    2.95
  -2  -9   0   84.67    3.08
  -2 -10   0 1339.62   46.98
  -2 -10   0 1423.93   49.95
  -2 -11   0   23.57    1.16
  -2 -11   0   25.38    1.09
  -2 -12   0   38.84    1.54
  -2 -12   0   37.39    1.59
  -2 -13   0  924.43   32.45
  -2 -13   0  996.05   34.97
  -2 -14   0   28.35    1.34
  -2 -14   0   32.43    1.38
  -2 -15   0  291.45   10.38
  -2 -15   0  296.89   10.56
  -2 -16   0    1.04    0.48
  -2 -16   0    2.65    0.79
  -2 -17   0  240.00    8.59
  -2 -17   0  234.34    8.39
  -2 -18   0  218.54    7.86
  -2 -18   0  228.22    8.20
   3 -24   0   25.50    1.84
   3 -24   0   23.05    2.36
   3 -23   0    7.91    1.99
   3 -23   0    7.03    1.29
   3 -22   0    1.34    1.75
   3 -22   0    0.66    1.04
   3 -21   0   33.68    1.86
   3 -21   0   32.14    2.22
   3 -20   0   63.05    2.79
   3 -20   0   68.76    3.22
   3 -19   0   36.94    1.99
   3 -19   0   41.09    2.40
   3 -18   0  129.38    5.21
   3 -18   0  135.53    5.28
   3 -17   0    1.72    1.16
   3 -17   0    1.90    1.47
   3 -16   0 1200.47   42.13
   3 -16   0 1094.41   38.50
   3 -15   0 1746.20   61.08
   3 -15   0 1705.18   59.69
   3 -14   0   11.01    1.59
   3 -13   0  129.81    5.10
   3 -12   0   30.28    1.90
   3 -11   0   84.10    3.54
   3   4   0  167.73    5.96
   3   4   0  152.75    5.46
   4 -24   0   79.77    3.40
   4 -24   0   80.48    3.90
   4 -23   0   56.25    3.01
   4 -23   0   58.31    2.65
   4 -22   0   61.37    2.76
   4 -22   0   58.86    3.13
   4 -21   0   68.81    3.31
   4 -21   0   68.60    3.01
   4 -20   0  108.53    4.51
   4 -20   0  103.23    4.15
   4 -19   0  184.48    7.03
   4 -19   0  173.12    6.50
   4 -18   0    5.44    1.27
   4 -18   0    3.06    1.70
   4 -17   0  596.50   21.21
   4 -17   0  572.25   20.42
   4 -16   0    3.44    1.65
   4 -16   0    2.83    1.13
   4 -15   0  314.34   11.54
   4 -14   0   67.88    3.20
   4 -13   0  164.33    6.32
   4 -12   0  807.04   28.49
   4 -11   0  606.24   21.51
   4   3   0  762.84   26.70
   5 -24   0    7.07    2.20
   5 -24   0    8.73    1.43
   5 -23   0   26.27    1.77
   5 -23   0   26.31    2.22
   5 -22   0   12.58    1.99
   5 -22   0   14.41    1.47
   5 -21   0   36.15    2.04
   5 -21   0   35.24    2.42
   5 -20   0    1.07    1.20
   5 -20   0    2.70    1.52
   5 -19   0  112.89    4.49
   5 -19   0  100.74    4.28
   5 -18   0 1680.93   58.79
   5 -18   0 1692.49   59.24
   5 -17   0    1.09    1.16
   5 -17   0    1.93    1.59
   5 -16   0  472.07   16.91
   5 -16   0  480.69   17.22
   5 -15   0 1924.78   67.31
   5 -14   0 4630.09  161.25
   5 -13   0 1405.12   49.27
   5 -12   0  363.29   13.14
   5 -11   0 1544.95   54.10
   5   4   0  179.79    6.50
   5   5   0  434.45   15.27
   5   5   0  429.92   15.14
   5   6   0  309.58   10.90
   5   6   0  310.03   10.97
   5   7   0   22.12    0.88
   5   7   0   22.41    0.91
   6 -23   0   23.55    1.70
   6 -23   0   21.26    2.18
   6 -22   0   38.39    2.11
   6 -22   0   39.93    2.63
   6 -21   0   -0.59    1.20
   6 -21   0    0.16    1.79
   6 -20   0  118.23    4.83
   6 -20   0  104.07    4.22
   6 -19   0   68.92    3.29
   6 -19   0   63.98    2.92
   6 -18   0   75.70    3.35
   6 -18   0   84.60    3.81
   6 -17   0  167.98    6.55
   6 -17   0  175.30    6.69
   6 -16   0  172.94    6.62
   6 -16   0  172.19    6.69
   6 -15   0  160.02    6.26
   6 -14   0  193.93    7.50
   6 -13   0  283.97   10.49
   6 -12   0  211.31    8.00
   6 -11   0  201.36    7.61
   6 -10   0   59.35    2.86
   6   3   0  224.27    8.11
   6   4   0   10.22    1.07
   6   5   0  719.10   25.22
   6   6   0   63.86    2.49
   6   6   0   63.30    2.42
   6   7   0 1595.26   55.91
   7 -23   0   -0.39    1.18
   7 -23   0   -2.90    1.93
   7 -22   0    2.97    1.20
   7 -22   0    6.66    1.81
   7 -21   0   73.90    3.17
   7 -21   0   68.53    3.26
   7 -20   0  129.13    5.03
   7 -20   0  126.64    5.14
   7 -19   0   54.57    2.61
   7 -19   0   63.25    3.15
   7 -18   0   -2.15    1.77
   7 -18   0    1.70    1.20
   7 -17   0  517.40   18.45
   7 -17   0  587.20   20.92
   7 -16   0   89.50    3.78
   7 -16   0   87.55    3.88
   7 -15   0  134.01    5.42
   7 -14   0 2719.58   94.96
   7 -13   0 2447.62   85.49
   7 -12   0   12.12    1.70
   7 -11   0  674.68   24.00
   7 -10   0   85.53    3.76
   7  -9   0 1842.06   64.48
   7   2   0  928.28   32.61
   7   3   0  477.74   16.95
   7   4   0  945.96   33.16
   7   5   0    4.56    0.93
   7   6   0    0.20    0.70
   7   6   0   -0.16    0.63
   7   7   0   12.28    0.82
   7   7   0   11.42    0.93
   7   8   0   74.02    2.76
   7   8   0   70.64    2.63
   8 -22   0   -0.27    1.79
   8 -22   0    2.31    1.27
   8 -21   0   21.62    2.06
   8 -21   0   25.75    1.79
   8 -20   0    4.69    1.79
   8 -20   0    2.15    1.34
   8 -19   0  363.97   13.21
   8 -19   0  342.44   12.37
   8 -18   0   89.43    3.97
   8 -18   0   97.93    4.01
   8 -17   0   -0.52    1.09
   8 -17   0   -1.36    1.65
   8 -16   0   71.48    3.47
   8 -16   0   68.53    3.13
   8 -15   0   62.85    3.15
   8 -14   0    5.69    1.47
   8 -13   0  150.69    5.96
   8 -12   0   29.96    2.24
   8 -11   0 1392.88   48.91
   8 -10   0   38.57    2.42
   8  -9   0   33.25    2.22
   8  -8   0   10.56    1.54
   8  -7   0 1616.79   56.77
   8   0   0  413.15   14.82
   8   1   0   77.80    3.35
   8   2   0 3780.22  131.58
   8   3   0  449.18   15.98
   8   4   0  737.69   25.99
   8   5   0  374.85   13.33
   8   5   0  403.86   14.41
   8   6   0  118.42    4.44
   8   6   0  108.58    4.17
   8   7   0 1537.70   53.69
   8   7   0 1520.02   53.15
   8   8   0    9.34    0.66
   8   8   0   11.56    0.93
   8   9   0   34.54    1.38
   8   9   0   34.06    1.43
   9 -21   0   73.32    3.20
   9 -21   0   78.51    3.58
   9 -20   0  253.37    9.29
   9 -20   0  257.23    9.52
   9 -19   0   -0.68    1.20
   9 -19   0   -1.02    1.59
   9 -18   0   65.34    3.22
   9 -18   0   67.83    3.06
   9 -17   0    6.39    1.34
   9 -17   0    8.52    1.90
   9 -16   0   14.91    1.50
   9 -16   0   12.69    1.86
   9 -15   0   13.37    1.84
   9 -14   0  729.07   25.88
   9 -13   0 1576.68   55.28
   9 -12   0   67.36    3.33
   9 -11   0  348.33   12.80
   9 -10   0  332.70   12.22
   9  -9   0 1176.22   41.38
   9  -8   0  346.07   12.65
   9  -7   0   -0.86    1.41
   9  -6   0  492.70   17.72
   9  -5   0  416.55   15.07
   9  -4   0  852.82   30.16
   9  -3   0  118.53    4.80
   9  -2   0    1.13    1.38
   9  -1   0  169.16    6.55
   9   0   0  527.83   18.86
   9   1   0  162.97    6.19
   9   2   0    1.81    1.22
   9   3   0  110.39    4.33
   9   4   0  805.00   28.37
   9   5   0  396.83   14.14
   9   5   0  405.90   14.41
   9   6   0  491.34   17.34
   9   6   0  455.08   16.16
   9   7   0    1.88    1.02
   9   7   0    1.77    0.70
   9   8   0  332.92   11.85
   9   8   0  328.16   11.69
   9   9   0 1161.26   40.73
   9   9   0 1141.32   40.05
  10 -21   0    4.22    1.86
  10 -21   0    2.36    1.22
  10 -20   0    0.59    1.50
  10 -20   0    2.61    1.27
  10 -19   0   92.15    3.78
  10 -19   0   87.28    3.88
  10 -18   0   56.79    2.70
  10 -18   0   56.02    2.86
  10 -17   0   38.16    2.38
  10 -17   0   41.31    2.20
  10 -16   0   32.09    1.90
  10 -16   0   37.28    2.38
  10 -15   0   38.41    2.40
  10 -15   0   41.72    2.22
  10 -14   0   15.91    1.88
  10 -13   0  285.10   10.54
  10 -12   0   58.38    3.04
  10 -11   0  165.87    6.48
  10 -10   0    6.46    1.54
  10  -9   0   45.80    2.74
  10  -8   0   81.00    3.72
  10  -7   0   10.43    1.84
  10  -6   0    6.26    1.61
  10  -5   0  319.55   11.72
  10  -4   0  479.55   17.25
  10  -3   0   47.62    2.61
  10  -2   0   20.78    1.86
  10  -1   0   -0.70    1.18
  10   0   0    0.45    1.36
  10   1   0   -1.02    1.04
  10   2   0   18.27    1.61
  10   3   0   39.91    2.15
  10   4   0  505.16   17.97
  10   4   0  463.01   16.52
  10   5   0  321.36   11.56
  10   5   0  303.46   10.99
  10   6   0    8.61    1.07
  10   6   0    4.85    1.11
  10   7   0    7.12    0.97
  10   7   0    8.18    1.20
  10   8   0   80.14    3.08
  10   8   0   78.30    3.15
  10   9   0   42.79    1.75
  10   9   0   43.15    1.88
  10  10   0    5.87    0.59
  10  10   0    4.80    0.66
  11 -20   0    4.12    1.27
  11 -20   0   -0.39    1.70
  11 -19   0  289.41   10.47
  11 -19   0  269.92    9.88
  11 -18   0   90.68    3.72
  11 -18   0   99.72    4.26
  11 -17   0   51.26    2.45
  11 -17   0   50.74    2.76
  11 -16   0    6.07    1.29
  11 -16   0    8.95    1.81
  11 -15   0    0.75    1.18
  11 -15   0    1.79    1.68
  11 -14   0   -1.41    1.84
  11 -14   0    0.39    1.11
  11 -13   0  130.15    5.33
  11 -12   0   55.09    2.79
  11 -11   0  147.99    5.89
  11 -10   0  128.75    5.26
  11  -9   0    1.63    1.50
  11  -8   0  226.52    8.57
  11  -7   0   28.53    2.20
  11  -6   0    4.08    1.59
  11  -5   0  161.34    6.39
  11  -4   0   50.70    2.79
  11  -3   0  365.78   13.33
  11  -2   0  127.44    5.21
  11  -1   0  461.88   16.61
  11   0   0   30.35    2.09
  11   1   0  460.97   16.52
  11   2   0  126.85    5.08
  11   3   0  340.40   12.33
  11   4   0   51.13    2.56
  11   4   0   50.77    2.38
  11   5   0  162.43    6.12
  11   5   0  159.34    6.01
  11   6   0    5.64    0.91
  11   6   0    9.11    1.45
  11   7   0   26.15    1.72
  11   7   0   23.68    1.29
  11   8   0  235.02    8.48
  11   8   0  224.43    8.18
  11   9   0    1.59    0.77
  11   9   0    3.56    0.97
  11  10   0  128.21    4.67
  11  10   0  129.81    4.80
  12 -19   0   27.83    2.18
  12 -18   0    9.45    1.75
  12 -18   0    8.82    1.34
  12 -17   0   10.04    1.34
  12 -17   0   11.72    1.84
  12 -16   0   99.20    4.03
  12 -16   0  103.39    4.37
  12 -15   0   60.31    2.79
  12 -15   0   59.83    3.01
  12 -14   0  294.62   10.74
  12 -14   0  284.65   10.49
  12 -13   0    4.12    1.63
  12 -13   0    1.93    1.13
  12 -12   0   11.90    1.81
  12 -11   0  182.21    6.98
  12 -10   0    0.68    1.36
  12  -9   0  181.51    7.00
  12  -8   0   80.34    3.60
  12  -7   0   62.85    3.13
  12  -6   0  649.75   23.14
  12  -5   0  307.99   11.33
  12  -4   0   15.00    1.90
  12  -3   0  122.86    5.05
  12  -2   0  146.22    5.89
  12  -1   0    4.56    1.45
  12   0   0   48.52    2.79
  12   1   0    5.42    1.59
  12   2   0  140.22    5.37
  12   2   0  141.98    5.67
  12   3   0  121.88    4.80
  12   3   0  117.42    4.69
  12   4   0   16.97    1.31
  12   4   0   18.90    1.65
  12   5   0  315.92   11.44
  12   5   0  310.49   11.13
  12   6   0  641.59   22.64
  12   6   0  646.35   22.87
  12   7   0   57.70    2.52
  12   7   0   61.80    2.79
  12   8   0   74.74    2.97
  12   8   0   79.77    3.35
  12   9   0  176.75    6.48
  12   9   0  170.95    6.28
  12  10   0    3.10    0.66
  12  10   0    1.02    0.93
  13 -17   0    7.68    1.20
  13 -17   0    8.52    1.72
  13 -16   0  182.87    6.80
  13 -16   0  185.02    7.05
  13 -15   0   93.24    3.81
  13 -15   0   91.85    3.99
  13 -14   0  125.83    4.87
  13 -14   0  125.30    5.10
  13 -13   0   21.51    1.61
  13 -13   0   18.86    1.93
  13 -12   0  153.75    5.92
  13 -12   0  152.86    5.98
  13 -10   0    9.41    1.79
  13  -9   0   68.10    3.33
  13  -8   0   64.91    3.15
  13  -7   0   31.21    2.20
  13  -6   0   46.98    2.63
  13  -5   0   60.19    3.04
  13  -4   0  242.04    9.04
  13  -3   0  109.51    4.65
  13  -2   0   23.25    2.02
  13  -1   0   21.30    1.97
  13   0   0  245.22    9.11
  13   0   0  251.11    9.41
  13   1   0   20.83    2.02
  13   1   0   18.29    1.47
  13   2   0   24.23    1.75
  13   2   0   29.94    2.13
  13   3   0  102.41    4.24
  13   3   0  109.60    4.31
  13   4   0  226.34    8.39
  13   4   0  227.99    8.34
  13   5   0   64.57    2.99
  13   5   0   59.69    2.63
  13   6   0   46.37    2.13
  13   6   0   49.16    2.47
  13   7   0   30.23    1.63
  13   7   0   27.92    1.88
  13   8   0   64.30    2.88
  13   8   0   61.92    2.58
  13   9   0   58.74    2.47
  13   9   0   61.76    2.67
  13  10   0    9.45    0.95
  13  10   0    8.45    1.20
  13  11   0    1.84    0.70
  13  11   0    2.27    0.79
  14 -16   0   21.37    1.90
  14 -16   0   19.78    1.54
  14 -15   0    5.01    1.70
  14 -15   0    4.76    1.22
  14 -14   0    1.56    1.18
  14 -14   0   -1.25    1.45
  14 -13   0    3.51    1.72
  14 -13   0    2.72    1.29
  14 -12   0  238.64    8.88
  14 -12   0  235.70    8.63
  14 -11   0    1.45    1.13
  14 -11   0    1.16    1.56
  14 -10   0   12.74    1.52
  14 -10   0   11.81    1.77
  14  -9   0   34.18    1.93
  14  -9   0   37.73    2.38
  14  -8   0    1.56    1.18
  14  -8   0    1.16    1.61
  14  -7   0   16.70    1.27
  14  -7   0   16.09    1.86
  14  -6   0   15.93    1.59
  14  -6   0   12.06    1.81
  14  -5   0  114.06    4.78
  14  -4   0   34.02    1.93
  14  -4   0   32.88    2.22
  14  -3   0   91.85    3.78
  14  -3   0   93.76    4.10
  14  -2   0  208.12    7.73
  14  -2   0  196.88    7.50
  14  -1   0    5.71    1.22
  14  -1   0    8.66    1.61
  14   0   0  110.85    4.49
  14   0   0  108.83    4.53
  14   1   0    8.59    1.20
  14   1   0    8.66    1.63
  14   2   0  200.73    7.43
  14   2   0  193.77    7.34
  14   3   0   87.98    3.60
  14   3   0   92.13    3.90
  14   4   0   27.60    1.61
  14   4   0   29.30    2.09
  14   5   0  107.33    4.22
  14   5   0  108.90    4.46
  14   6   0   13.12    1.63
  14   6   0   10.81    1.13
  14   7   0   15.27    1.18
  14   7   0   13.39    1.54
  14   8   0    3.15    0.88
  14   8   0    3.10    1.45
  14   9   0   32.11    1.84
  14   9   0   35.11    1.77
  14  10   0   10.43    1.02
  14  10   0    8.61    1.31
  14  11   0    2.24    0.84
  14  11   0    2.04    1.00
  15 -14   0   10.99    1.70
  15 -14   0   12.51    1.34
  15 -13   0   -0.25    1.16
  15 -13   0   -1.25    1.56
  15 -12   0    9.68    1.27
  15 -12   0    7.37    1.61
  15 -11   0    4.67    1.22
  15 -11   0    7.09    1.70
  15 -10   0    1.70    1.13
  15 -10   0   -0.79    1.68
  15  -9   0   33.75    1.95
  15  -9   0   31.30    2.20
  15  -8   0   19.85    1.65
  15  -8   0   17.90    1.90
  15  -7   0    3.08    1.16
  15  -7   0    3.47    1.65
  15  -6   0   14.16    1.50
  15  -6   0   17.72    1.93
  15  -5   0   11.81    1.34
  15  -5   0    9.07    1.72
  15  -4   0    0.57    1.16
  15  -4   0    0.75    1.61
  15  -3   0   76.81    3.49
  15  -3   0   73.79    3.17
  15  -2   0   41.02    2.42
  15  -2   0   45.55    2.27
  15  -1   0  137.09    5.53
  15  -1   0  128.50    5.01
  15   0   0   24.05    1.56
  15   0   0   25.65    1.95
  15   1   0  127.80    4.99
  15   1   0  123.81    4.99
  15   2   0   40.93    2.24
  15   2   0   45.10    2.18
  15   3   0   72.54    3.33
  15   3   0   73.90    3.10
  15   4   0    0.50    0.97
  15   4   0   -0.34    1.56
  15   5   0    9.20    1.22
  15   5   0    8.27    1.65
  15   6   0   13.82    1.63
  15   6   0   14.30    1.29
  15   7   0    2.90    1.07
  15   7   0    3.04    1.59
  15   8   0   18.18    1.31
  15   8   0   18.04    1.72
  15   9   0   33.41    1.84
  15   9   0   33.45    2.02
  15  10   0    1.25    0.97
  15  10   0    1.43    1.36
  15  11   0    4.65    1.07
  15  11   0    5.01    1.27
  16 -12   0   74.72    3.04
  16 -12   0   69.05    3.22
  16 -11   0    0.09    1.00
  16 -11   0    0.93    1.50
  16 -10   0   46.73    2.29
  16 -10   0   46.55    2.54
  16  -9   0    2.45    1.18
  16  -9   0    3.78    1.79
  16  -8   0  258.81    9.41
  16  -8   0  282.84   10.36
  16  -7   0   13.89    1.43
  16  -7   0   12.19    1.81
  16  -6   0    3.35    1.70
  16  -6   0    4.01    1.22
  16  -5   0    1.20    1.16
  16  -5   0   -0.02    1.72
  16  -4   0  163.22    6.12
  16  -4   0  178.45    6.89
  16  -3   0  137.72    5.33
  16  -3   0  144.91    5.60
  16  -2   0    4.80    1.65
  16  -2   0    6.69    1.20
  16  -1   0   71.30    3.08
  16  -1   0   62.46    3.06
  16   0   0   30.66    1.77
  16   0   0   31.30    2.11
  16   1   0   71.19    3.24
  16   1   0   67.08    2.92
  16   2   0    7.77    1.16
  16   2   0    4.87    1.72
  16   3   0  128.07    4.94
  16   3   0  134.03    5.37
  16   4   0  158.51    6.19
  16   4   0  163.33    6.12
  16   5   0    0.63    1.56
  16   5   0    0.18    1.02
  16   6   0    4.33    1.13
  16   6   0    2.22    1.65
  16   7   0   10.49    1.20
  16   7   0   10.70    1.77
  16   8   0  250.88    9.11
  16   8   0  260.17    9.50
  16   9   0   -1.20    1.50
  16   9   0    1.43    1.22
  16  10   0   37.51    1.90
  16  10   0   39.66    2.31
  16  11   0   -1.72    1.27
  16  11   0   -1.34    1.43
  17  -9   0    1.27    1.11
  17  -9   0   -0.70    1.52
  17  -8   0   13.35    1.34
  17  -8   0   11.90    1.72
  17  -7   0   50.45    2.31
  17  -7   0   47.64    2.56
  17  -6   0   12.31    1.29
  17  -6   0   13.73    1.77
  17  -5   0    5.60    1.11
  17  -5   0    3.92    1.59
  17  -4   0    3.42    1.09
  17  -4   0    5.60    1.50
  17  -3   0    1.61    1.11
  17  -3   0    0.52    1.52
  17  -2   0    3.54    1.13
  17  -2   0    4.37    1.47
  17  -1   0   19.60    1.45
  17  -1   0   16.57    1.75
  17   0   0  429.24   15.32
  17   0   0  434.00   15.55
  17   1   0   17.07    1.41
  17   1   0   19.49    2.09
  17   2   0    4.35    1.18
  17   2   0    3.35    1.72
  17   3   0    0.07    1.02
  17   3   0   -0.57    1.86
  17   4   0    2.72    1.11
  17   4   0    6.39    1.86
  17   5   0    6.50    1.25
  17   5   0    2.02    1.79
  17   6   0   15.07    1.43
  17   6   0   15.93    2.20
  17   7   0   46.75    2.31
  17   7   0   48.36    2.74
  17   8   0   15.16    1.43
  17   8   0   12.60    2.11
  17   9   0   -1.61    1.86
  17   9   0    1.43    1.38
  18  -4   0    1.29    1.22
  18  -4   0   -0.41    1.63
  18  -3   0    9.11    1.72
  18  -3   0    8.50    1.25
  18  -2   0   12.49    1.90
  18  -2   0    8.52    1.27
  18  -1   0    4.22    1.72
  18  -1   0    3.60    1.13
  18   0   0    3.56    1.20
  18   0   0    2.20    1.68
  18   1   0    4.31    1.18
  18   1   0   -0.27    1.72
  18   2   0   10.15    2.11
  18   2   0   10.31    1.29
  18   3   0    7.34    1.29
  18   3   0    6.41    1.79
  18   4   0    0.59    1.31
  18   4   0    1.65    2.06
  17   7   1  194.16    7.41
  17   7   1  181.35    6.78
  17   6   1    2.22    1.20
  17   6   1    2.63    2.09
  17   5   1   -0.11    1.16
  17   5   1    1.27    1.81
  17   4   1   40.68    2.52
  17   4   1   42.43    2.11
  17   3   1   20.12    1.45
  17   3   1   23.41    1.97
  17   2   1   94.48    4.12
  17   2   1   96.95    3.92
  17   1   1   13.87    1.90
  17   1   1   14.07    1.38
  17   0   1    1.79    1.63
  17   0   1    0.05    1.11
  17  -1   1   17.81    2.04
  17  -1   1   16.16    1.36
  17  -2   1   94.23    3.99
  17  -2   1  100.56    3.99
  17  -3   1   21.48    2.06
  17  -3   1   23.07    1.56
  17  -4   1   40.68    2.38
  17  -4   1   35.94    1.90
  17  -5   1    0.84    1.59
  17  -5   1   -0.07    1.02
  17  -6   1    5.17    1.63
  17  -6   1    2.15    1.13
  17  -7   1  201.75    7.55
  17  -7   1  201.39    7.34
  16  11   1   63.23    2.90
  16  11   1   56.77    2.79
  16  10   1   59.15    2.86
  16  10   1   55.64    2.79
  16   9   1   19.69    1.93
  16   9   1   22.35    1.52
  16   8   1   31.52    2.22
  16   8   1   29.48    1.72
  16   7   1  123.67    5.03
  16   7   1  123.20    4.76
  16   6   1   25.95    2.20
  16   6   1   30.60    1.75
  16   5   1    3.65    1.63
  16   5   1    7.41    1.11
  16   4   1  162.45    6.26
  16   4   1  159.46    5.96
  16   3   1   79.30    3.56
  16   3   1   74.20    3.10
  16   2   1  133.76    5.28
  16   2   1  128.61    4.99
  16   1   1  241.82    8.95
  16   1   1  234.34    8.59
  16   0   1   -1.97    1.63
  16   0   1   -0.66    1.00
  16  -1   1  241.14    8.97
  16  -1   1  235.02    8.59
  16  -2   1  133.62    5.33
  16  -2   1  137.63    5.28
  16  -3   1   81.09    3.60
  16  -3   1   83.11    3.44
  16  -4   1  174.64    6.69
  16  -4   1  178.72    6.66
  16  -5   1    8.48    1.86
  16  -5   1    9.90    1.29
  16  -6   1   36.24    2.45
  16  -6   1   35.08    1.90
  16  -7   1  139.61    5.48
  16  -7   1  125.12    4.85
  16  -8   1   31.66    2.18
  16  -8   1   31.62    1.75
  16  -9   1   22.91    1.95
  16  -9   1   21.33    1.43
  16 -10   1   70.44    3.29
  16 -10   1   72.73    3.08
  16 -11   1   69.24    3.29
  16 -11   1   69.78    2.90
  15  11   1   38.69    1.99
  15  11   1   35.11    1.95
  15   9   1    0.63    1.50
  15   9   1   -0.50    1.09
  15   8   1  340.63   12.28
  15   8   1  321.36   11.51
  15   7   1   53.62    2.70
  15   7   1   57.36    2.58
  15   6   1   79.75    3.51
  15   6   1   74.79    3.15
  15   5   1    0.07    1.54
  15   5   1    0.52    1.00
  15   4   1  441.48   15.86
  15   4   1  411.79   14.71
  15   3   1  262.21    9.65
  15   3   1  253.15    9.22
  15   2   1   11.60    1.88
  15   2   1   10.70    1.22
  15   1   1   41.50    2.40
  15   1   1   47.14    2.29
  15   0   1    0.57    1.50
  15   0   1    2.36    1.09
  15  -1   1   42.27    2.38
  15  -1   1   42.86    2.11
  15  -2   1    8.93    1.68
  15  -2   1   12.35    1.36
  15  -3   1  260.17    9.63
  15  -3   1  258.13    9.36
  15  -4   1  433.77   15.59
  15  -4   1  445.56   15.91
  15  -5   1    1.99    1.54
  15  -5   1    1.34    1.16
  15  -6   1   85.96    3.76
  15  -6   1   89.18    3.67
  15  -7   1   60.51    2.97
  15  -7   1   62.14    2.76
  15  -8   1  355.13   12.83
  15  -8   1  364.42   13.08
  15  -9   1    2.70    1.65
  15  -9   1    0.57    1.11
  15 -10   1   37.24    2.29
  15 -10   1   33.41    1.84
  15 -11   1   53.35    2.70
  15 -11   1   46.39    2.27
  15 -12   1  112.27    4.62
  15 -12   1  103.96    4.10
  15 -13   1   49.13    2.56
  15 -13   1   55.68    2.52
  14  11   1   40.61    1.93
  14  11   1   40.43    1.97
  14   9   1    0.07    1.36
  14   9   1    0.05    0.91
  14   8   1  657.23   23.21
  14   8   1  640.01   22.57
  14   7   1   70.48    3.10
  14   7   1   71.98    2.99
  14   6   1   31.82    2.02
  14   6   1   31.16    1.63
  14   5   1   -1.34    1.52
  14   5   1    0.73    0.95
  14   4   1   27.20    2.04
  14   4   1   26.58    1.59
  14   3   1   30.80    2.15
  14   3   1   29.28    1.72
  14   2   1    2.20    1.38
  14   2   1    2.42    1.04
  14   1   1   31.98    2.15
  14   1   1   26.95    1.61
  14   0   1   -1.29    1.47
  14   0   1   -0.61    1.00
  14  -1   1   35.92    2.33
  14  -1   1   32.02    1.86
  14  -2   1    4.35    1.68
  14  -2   1    3.13    1.02
  14  -3   1   29.73    2.15
  14  -3   1   30.48    1.86
  14  -4   1   26.77    2.20
  14  -4   1   26.31    1.68
  14  -5   1    1.47    1.36
  14  -5   1    2.29    1.13
  14  -6   1   36.22    2.36
  14  -6   1   31.98    1.99
  14  -7   1   76.37    3.51
  14  -7   1   76.10    3.20
  14  -8   1  711.40   25.22
  14  -8   1  681.48   24.11
  14  -9   1    0.45    1.65
  14  -9   1    1.65    1.13
  14 -10   1  469.81   16.79
  14 -10   1  431.28   15.43
  14 -11   1   40.75    2.42
  14 -11   1   43.83    2.18
  14 -12   1  106.90    4.40
  14 -12   1  102.32    4.08
  14 -13   1   21.28    1.75
  14 -13   1   22.05    1.52
  14 -14   1    4.01    1.63
  14 -14   1    6.91    1.16
  14 -15   1   59.85    2.88
  14 -15   1   58.88    2.61
  13  11   1   36.53    1.65
  13  11   1   33.65    1.68
  13  10   1   58.92    2.58
  13  10   1   68.08    2.83
  13   9   1  193.09    7.12
  13   9   1  193.45    7.07
  13   8   1   13.14    1.50
  13   8   1   16.91    1.20
  13   7   1   33.70    1.97
  13   7   1   38.82    1.90
  13   6   1    8.27    1.45
  13   6   1    8.97    1.02
  13   5   1    4.03    1.41
  13   5   1    4.24    1.07
  13   4   1   61.69    2.90
  13   4   1   67.22    2.95
  13   3   1  186.29    7.03
  13   3   1  188.97    7.03
  13   2   1  354.45   12.90
  13   2   1  333.60   12.08
  13   1   1  158.46    6.14
  13   1   1  161.84    6.19
  13   0   1    0.84    1.56
  13   0   1   -1.02    0.97
  13  -1   1  164.85    6.39
  13  -1   1  157.71    5.96
  13  -2   1  340.85   12.40
  13  -2   1  343.12   12.49
  13  -3   1  190.19    7.30
  13  -3   1  202.74    7.57
  13  -4   1   66.49    3.20
  13  -4   1   60.26    2.72
  13  -5   1    3.78    1.54
  13  -5   1    3.92    1.20
  13  -6   1    7.21    1.59
  13  -6   1    8.43    1.36
  13  -7   1   42.49    2.49
  13  -7   1   37.44    2.02
  13  -8   1   17.25    1.88
  13  -8   1   16.54    1.50
  13  -9   1  202.86    7.73
  13  -9   1  199.16    7.37
  13 -10   1   65.95    3.13
  13 -10   1   65.84    2.99
  13 -11   1   36.06    2.33
  13 -11   1   43.54    2.13
  13 -12   1   31.59    2.27
  13 -12   1   33.99    1.97
  13 -13   1    3.54    1.43
  13 -13   1    3.63    1.11
  13 -14   1   30.98    2.04
  13 -14   1   26.81    1.65
  13 -15   1   32.63    2.22
  13 -15   1   34.29    1.88
  13 -16   1    0.34    1.61
  13 -16   1    0.48    1.09
  13 -17   1    0.97    1.65
  13 -17   1    2.76    1.16
  12  11   1    1.54    0.70
  12  11   1    1.11    0.77
  12  10   1  126.39    4.74
  12  10   1  124.87    4.67
  12   9   1   32.79    1.86
  12   9   1   34.52    1.68
  12   8   1    0.91    1.22
  12   8   1    0.00    0.77
  12   7   1  336.55   12.15
  12   7   1  324.54   11.60
  12   6   1  247.71    9.09
  12   6   1  264.48    9.63
  12   5   1  494.28   17.63
  12   5   1  492.70   17.50
  12   4   1  179.72    6.82
  12   4   1  176.25    6.57
  12   3   1   53.28    2.70
  12   3   1   52.96    2.54
  12   2   1  897.92   31.71
  12   2   1  904.49   31.86
  12   1   1  414.74   14.96
  12   1   1  402.04   14.37
  12   0   1    2.61    1.61
  12   0   1   -0.36    1.00
  12  -1   1  411.79   14.87
  12  -2   1  895.42   31.57
  12  -3   1   50.70    2.45
  12  -4   1  183.62    6.91
  12  -5   1  544.14   19.51
  12  -6   1  277.62   10.18
  12  -7   1  345.39   12.56
  12  -8   1    1.43    1.43
  12  -8   1    1.00    1.31
  12  -9   1   37.53    2.27
  12  -9   1   36.71    1.97
  12 -10   1  123.97    5.03
  12 -10   1  134.17    5.26
  12 -11   1   -2.11    1.63
  12 -11   1   -0.34    1.11
  12 -12   1   26.92    2.11
  12 -12   1   28.28    1.84
  12 -13   1    6.39    1.68
  12 -13   1    5.05    1.18
  12 -14   1   13.14    1.77
  12 -14   1   13.58    1.36
  12 -15   1   -0.32    1.56
  12 -15   1    0.45    1.13
  12 -16   1   73.70    3.35
  12 -16   1   71.55    3.08
  12 -17   1   55.55    2.81
  12 -17   1   60.81    2.72
  12 -18   1    7.71    1.70
  12 -18   1    4.15    1.18
  11  10   1   60.37    2.47
  11  10   1   57.95    2.38
  11   9   1   71.05    2.95
  11   9   1   65.86    2.58
  11   8   1   48.52    2.31
  11   8   1   49.02    2.13
  11   7   1  159.07    6.01
  11   7   1  140.06    5.26
  11   6   1   33.99    1.99
  11   6   1   31.46    1.61
  11   5   1   63.46    2.90
  11   5   1   69.33    2.95
  11   4   1   51.79    2.63
  11   4   1   50.06    2.40
  11   3   1  258.59    9.59
  11   3   1  243.18    8.91
  11   2   1   58.02    2.54
  11   1   1  113.20    4.46
  11   0   1   -0.50    1.07
  11  -1   1  123.02    4.83
  11  -2   1   59.11    2.72
  11  -3   1  239.55    8.86
  11  -4   1   54.26    2.74
  11  -5   1   75.85    3.31
  11  -6   1   36.92    1.99
  11  -7   1  160.55    6.23
  11  -8   1   57.11    2.74
  11  -9   1   67.11    3.01
  11 -10   1   67.13    3.10
  11 -11   1  135.59    5.39
  11 -11   1  139.31    5.42
  11 -12   1   25.79    1.99
  11 -12   1   28.83    1.88
  11 -13   1    3.26    1.52
  11 -13   1    3.63    1.09
  11 -14   1    3.54    1.54
  11 -14   1    1.07    1.18
  11 -15   1   18.18    1.72
  11 -15   1   18.79    1.52
  11 -16   1  119.89    4.90
  11 -16   1  115.02    4.51
  11 -17   1    6.19    1.68
  11 -17   1    6.50    1.18
  11 -18   1   85.60    3.76
  11 -18   1   92.17    3.74
  11 -19   1   55.25    2.79
  11 -19   1   52.87    2.42
  10  10   1  837.63   29.48
  10  10   1  842.39   29.64
  10   9   1   84.35    3.31
  10   9   1   90.15    3.47
  10   8   1   56.64    2.49
  10   8   1   60.65    2.47
  10   7   1   68.26    2.88
  10   7   1   73.61    2.97
  10   6   1    0.27    1.20
  10   6   1    1.90    0.86
  10   5   1  565.45   20.06
  10   5   1  583.80   20.67
  10   4   1  140.74    5.30
  10   3   1  112.66    4.35
  10   2   1  210.13    7.80
  10   1   1  114.54    4.62
  10   0   1    0.39    1.07
  10  -1   1  120.41    4.71
  10  -2   1  214.46    7.98
  10  -3   1  122.18    4.92
  10  -4   1  136.68    5.39
  10  -5   1  567.26   20.17
  10  -6   1    0.52    1.29
  10  -7   1   70.80    3.24
  10  -8   1   58.18    2.72
  10  -9   1   88.73    3.78
  10 -10   1  935.08   32.97
  10 -11   1   25.54    1.77
  10 -12   1  158.30    6.12
  10 -13   1   65.45    3.20
  10 -13   1   62.30    2.83
  10 -14   1  236.15    8.86
  10 -14   1  242.95    9.00
  10 -15   1   20.49    1.90
  10 -15   1   22.12    1.61
  10 -16   1   14.78    1.72
  10 -16   1   16.66    1.47
  10 -17   1  117.19    4.80
  10 -17   1  123.02    4.80
  10 -18   1  212.78    8.00
  10 -18   1  201.20    7.46
  10 -19   1   36.62    2.38
  10 -19   1   31.82    1.84
  10 -20   1  285.78   10.47
  10 -20   1  282.38   10.22
   9  10   1  224.48    8.09
   9  10   1  231.62    8.27
   9   9   1  546.41   19.26
   9   9   1  557.06   19.63
   9   8   1  503.80   17.79
   9   8   1  503.35   17.77
   9   7   1    2.36    1.04
   9   7   1    3.17    0.79
   9   6   1  156.42    5.89
   9   6   1  147.02    5.46
   9   5   1   21.12    1.29
   9   4   1  652.47   23.05
   9   3   1   65.43    2.88
   9   2   1 1462.68   51.24
   9   1   1  166.46    6.23
   9   0   1   -0.88    0.95
   9  -1   1  177.25    6.66
   9  -2   1 1482.85   51.97
   9  -3   1   72.88    3.24
   9  -4   1  629.13   22.28
   9  -5   1   23.50    1.72
   9  -6   1  152.84    5.96
   9  -7   1    2.42    1.22
   9  -8   1  517.63   18.49
   9  -9   1  632.98   22.53
   9 -10   1  264.03    9.70
   9 -11   1  536.89   19.17
   9 -12   1   28.15    1.88
   9 -13   1   45.21    2.36
   9 -14   1   23.12    1.88
   9 -14   1   22.80    1.68
   9 -15   1    0.97    1.61
   9 -15   1    1.63    1.13
   9 -16   1   26.38    2.02
   9 -16   1   30.19    1.81
   9 -17   1  250.65    9.31
   9 -17   1  232.52    8.57
   9 -18   1   64.93    3.15
   9 -18   1   64.86    2.90
   9 -19   1    7.48    1.72
   9 -19   1    6.48    1.20
   9 -20   1   69.42    3.33
   9 -20   1   64.98    2.90
   9 -21   1   41.50    2.58
   9 -21   1   40.66    2.09
   8  10   1  139.99    5.48
   8   9   1  102.89    3.83
   8   9   1  110.39    4.08
   8   8   1  250.20    8.95
   8   8   1  263.35    9.41
   8   7   1  316.15   11.33
   8   7   1  334.51   11.90
   8   6   1   12.78    1.02
   8   5   1  829.02   29.14
   8   4   1 1525.01   53.35
   8   3   1  134.71    5.10
   8   2   1   10.40    1.09
   8   1   1 1079.67   37.87
   8   0   1   -0.09    1.04
   8  -1   1 1117.07   39.25
   8  -2   1   11.26    1.22
   8  -3   1  130.97    5.03
   8  -4   1 1515.03   53.05
   8  -5   1  813.61   28.78
   8  -6   1   12.56    1.41
   8  -7   1  324.76   11.83
   8  -8   1  264.71    9.77
   8  -9   1  110.39    4.51
   8 -10   1  129.52    5.14
   8 -11   1   94.69    4.03
   8 -12   1   42.18    2.24
   8 -13   1   41.68    2.27
   8 -14   1   55.14    2.61
   8 -15   1  237.28    8.88
   8 -15   1  227.99    8.45
   8 -16   1   52.08    2.76
   8 -16   1   51.76    2.56
   8 -17   1  161.54    6.32
   8 -17   1  154.74    5.94
   8 -18   1   74.99    3.56
   8 -18   1   70.21    3.08
   8 -19   1   96.30    4.15
   8 -19   1   95.64    3.90
   8 -20   1    8.73    1.95
   8 -20   1   10.72    1.41
   8 -21   1  163.47    6.39
   8 -21   1  158.28    6.01
   8 -22   1   13.42    1.90
   8 -22   1   11.33    1.34
   7   9   1  310.49   11.08
   7   9   1  317.51   11.29
   7   8   1  949.13   33.29
   7   8   1  919.90   32.23
   7   7   1  128.55    4.71
   7   6   1  625.50   22.01
   7   5   1 1484.67   51.88
   7   4   1 2097.25   73.13
   7   3   1  149.69    5.55
   7   2   1  247.26    8.97
   7   1   1  388.45   13.89
   7   0   1    0.95    0.97
   7  -1   1  392.07   14.03
   7  -2   1  262.67    9.61
   7  -3   1  146.95    5.69
   7  -4   1 2002.97   70.01
   7  -5   1 1471.07   51.49
   7  -6   1  583.80   20.71
   7  -7   1  137.66    5.42
   7  -8   1  916.95   32.27
   7  -9   1  327.71   11.90
   7 -10   1   46.57    2.45
   7 -11   1  225.75    8.39
   7 -12   1   53.73    2.65
   7 -13   1    9.84    1.34
   7 -14   1   41.70    2.27
   7 -15   1   98.00    4.03
   7 -16   1  148.10    5.73
   7 -16   1  151.10    5.94
   7 -17   1  166.44    6.48
   7 -17   1  183.89    6.93
   7 -18   1   36.99    2.38
   7 -18   1   33.34    1.95
   7 -19   1  143.68    5.69
   7 -19   1  139.08    5.37
   7 -20   1  149.35    5.87
   7 -20   1  145.93    5.60
   7 -21   1  282.16   10.38
   7 -21   1  273.77    9.95
   7 -22   1   45.82    2.63
   7 -22   1   42.02    2.13
   7 -23   1    5.33    1.95
   6   9   1    3.90    0.36
   6   8   1   48.73    1.95
   6   6   1 1235.82   43.20
   6   5   1 1285.68   44.90
   6   4   1 1241.49   43.35
   6   3   1  236.83    8.57
   6   2   1  480.46   17.04
   6   1   1  895.65   31.43
   6   0   1    1.29    1.00
   6  -1   1  901.09   31.66
   6  -2   1  468.45   16.70
   6  -3   1  244.08    8.93
   6  -4   1 1243.08   43.58
   6  -5   1 1199.11   42.06
   6  -6   1 1178.71   41.36
   6  -7   1 2131.02   74.40
   6  -8   1   48.16    2.40
   6  -9   1    2.04    1.16
   6 -10   1  105.77    4.28
   6 -11   1   88.64    3.76
   6 -12   1   43.49    2.29
   6 -13   1   94.53    3.97
   6 -14   1   17.93    1.63
   6 -15   1   90.20    3.78
   6 -16   1   36.19    2.38
   6 -16   1   38.23    2.11
   6 -17   1  416.55   15.07
   6 -17   1  409.07   14.73
   6 -18   1  312.53   11.44
   6 -18   1  290.77   10.65
   6 -19   1   26.29    2.20
   6 -19   1   23.39    1.65
   6 -20   1   49.63    2.79
   6 -20   1   48.14    2.36
   6 -21   1  329.75   12.01
   6 -21   1  300.51   10.90
   6 -22   1    1.02    1.72
   6 -22   1    3.58    1.25
   6 -23   1    3.01    1.93
   6 -23   1    0.70    1.22
   5   8   1 1793.79   63.37
   5   7   1 1309.03   45.78
   5   6   1  374.62   13.21
   5   5   1 1098.03   38.37
   5   3   1   11.65    1.00
   5   2   1  255.19    9.13
   5   1   1  114.97    4.33
   5   0   1    0.54    0.84
   5  -1   1  119.68    4.60
   5  -2   1  271.73    9.84
   5  -3   1   10.97    1.20
   5  -4   1 2980.21  103.82
   5  -5   1 1024.83   35.97
   5  -6   1  346.29   12.49
   5  -7   1 1329.20   46.60
   5  -8   1 1878.33   65.61
   5  -9   1   34.45    1.93
   5 -10   1   43.26    2.22
   5 -11   1 1256.45   44.08
   5 -12   1   20.69    1.59
   5 -13   1  175.32    6.64
   5 -14   1  151.75    5.87
   5 -15   1  206.30    7.73
   5 -16   1  169.20    6.64
   5 -16   1  165.80    6.30
   5 -17   1   10.31    1.70
   5 -17   1    8.54    1.22
   5 -18   1   16.86    1.79
   5 -18   1   21.51    1.61
   5 -19   1   81.77    3.72
   5 -19   1   90.68    3.74
   5 -20   1   94.60    4.10
   5 -20   1   94.62    3.85
   5 -21   1   91.79    4.06
   5 -21   1  100.35    4.03
   5 -22   1   23.71    2.20
   5 -22   1   27.74    1.68
   5 -23   1   16.93    1.99
   5 -23   1   21.98    1.68
   5 -24   1    4.26    1.97
   5 -24   1    1.16    1.45
   4   8   1  412.47   14.89
   4   7   1 1846.82   64.75
   4   6   1   80.70    3.01
   4   4   1 1258.94   43.94
   4   3   1    5.39    0.73
   4   2   1  509.02   17.93
   4   1   1  141.76    5.30
   4   0   1    0.36    0.93
   4  -1   1  134.66    5.08
   4  -2   1  480.23   17.00
   4  -3   1    5.30    1.11
   4  -4   1 1153.33   40.41
   4  -5   1 3716.76  129.38
   4  -6   1   75.36    3.17
   4  -7   1 1854.53   64.75
   4  -8   1  441.71   15.77
   4  -9   1 1791.07   62.60
   4 -10   1  123.47    4.83
   4 -11   1   12.40    1.31
   4 -12   1  159.32    6.05
   4 -13   1  329.98   11.94
   4 -14   1   65.25    2.95
   4 -15   1    1.18    1.07
   4 -16   1  123.70    4.90
   4 -17   1  190.67    7.27
   4 -17   1  185.93    7.00
   4 -18   1    4.80    1.50
   4 -18   1    4.28    1.16
   4 -19   1   76.51    3.51
   4 -19   1   76.99    3.24
   4 -20   1    4.33    1.68
   4 -20   1   -0.75    1.09
   4 -21   1   -1.31    1.65
   4 -21   1    0.23    1.00
   4 -22   1   24.02    2.20
   4 -22   1   25.61    1.68
   4 -23   1  102.96    4.33
   4 -23   1  105.50    4.22
   4 -24   1   41.56    2.83
   4 -24   1   39.05    2.06
  -3  -9  -1  428.79   15.37
  -3  -8  -1   85.87    3.10
   3   8   1   79.71    2.92
   3   7   1 1126.81   39.55
  -3  -5  -1   26.95    1.16
   3   5   1   27.76    1.27
  -3  -4  -1    0.68    0.54
   3   4   1    1.95    0.66
  -3  -3  -1  295.07   10.47
   3   3   1  296.43   10.52
  -3  -2  -1  276.94    9.90
   3   2   1  274.68    9.81
  -3  -1  -1  443.52   15.68
   3   1   1  428.56   15.16
   3   0   1   -1.20    0.93
   3  -1   1  434.00   15.41
   3  -2   1  250.88    9.11
   3  -3   1  278.76   10.06
   3  -4   1    1.20    0.97
   3  -5   1   28.56    1.68
   3  -6   1 1527.95   53.39
   3  -7   1 1156.73   40.52
   3  -8   1   84.51    3.49
   3  -9   1  376.44   13.51
   3 -10   1 2099.52   73.27
   3 -11   1 2147.79   74.95
   3 -12   1  101.94    4.08
   3 -13   1  397.97   14.26
   3 -14   1   85.39    3.51
   3 -15   1 2200.60   76.85
   3 -16   1  467.09   16.70
   3 -17   1  593.55   21.10
   3 -17   1  590.83   20.99
   3 -18   1  850.78   29.98
   3 -18   1  899.28   31.71
   3 -19   1   29.46    2.09
   3 -19   1   30.69    1.79
   3 -20   1    6.55    1.20
   3 -20   1    9.45    1.75
   3 -21   1    9.61    1.68
   3 -21   1    5.64    1.16
   3 -22   1   17.29    1.90
   3 -22   1   21.48    1.47
   3 -23   1   55.93    3.08
   3 -23   1   49.88    2.40
   3 -24   1   -1.56    1.20
   3 -24   1    1.61    2.15
  -2 -18  -1  331.34   11.88
  -2 -18  -1  327.71   11.74
  -2 -16  -1  529.19   18.70
  -2 -16  -1  574.51   20.28
  -2 -15  -1    0.32    0.75
  -2 -15  -1    0.63    0.52
  -2 -14  -1    6.48    0.63
  -2 -14  -1    8.79    0.86
  -2 -13  -1  115.11    4.24
  -2 -12  -1   39.62    1.70
  -2 -11  -1  470.26   16.57
  -2 -10  -1 2153.68   75.29
  -2  -9  -1  249.52    8.86
  -2  -7  -1   62.41    2.38
   2   7   1   62.64    2.40
  -2  -6  -1  181.78    6.48
   2   6   1  192.84    6.87
  -2  -5  -1    2.04    0.61
   2   5   1    1.84    0.63
  -2   0  -1    0.75    0.88
   2   0   1    1.04    0.79
   2  -4   1 1335.09   46.66
   2  -5   1    2.06    0.93
   2  -6   1  172.53    6.37
   2  -7   1   66.70    2.83
   2  -8   1 2803.44   97.68
   2  -9   1  246.80    8.95
   2 -10   1 2196.06   76.60
   2 -11   1  447.37   15.93
   2 -12   1   37.85    1.90
   2 -13   1  111.55    4.35
   2 -14   1    6.89    1.13
   2 -15   1    0.43    0.93
   2 -16   1  595.82   21.24
   2 -16   1  561.82   19.94
   2 -17   1  250.43    9.22
   2 -17   1  265.39    9.68
   2 -18   1  343.80   12.37
   2 -18   1  339.27   12.28
   2 -19   1   39.66    2.02
   2 -19   1   38.48    2.24
   2 -20   1    0.86    1.02
   2 -20   1    0.07    1.59
   2 -21   1    9.45    1.18
   2 -21   1   10.49    1.70
   2 -22   1    1.93    1.77
   2 -22   1    1.65    1.04
   2 -23   1   12.28    1.27
   2 -23   1    7.93    1.99
   2 -24   1   49.66    2.40
   2 -24   1   50.52    2.99
  -1 -22  -1   59.54    2.45
  -1 -22  -1   61.76    2.40
  -1 -21  -1   36.15    1.61
  -1 -21  -1   40.23    1.95
  -1 -20  -1  347.43   12.35
  -1 -20  -1  382.10   13.58
  -1 -19  -1  157.33    5.76
  -1 -19  -1  155.15    5.73
  -1 -18  -1  430.37   15.25
  -1 -18  -1  459.38   16.27
  -1 -17  -1  867.09   30.44
  -1 -17  -1  862.11   30.28
  -1 -16  -1 6089.60  212.26
  -1 -16  -1 6205.18  216.25
  -1 -15  -1  644.99   22.71
  -1 -14  -1    4.80    0.93
  -1 -13  -1   51.45    2.20
  -1 -12  -1   61.44    2.49
  -1 -11  -1  257.45    9.18
  -1  -9  -1 1429.37   49.90
  -1  -8  -1  976.10   34.11
  -1  -7  -1   68.01    2.65
   1   7   1   65.34    2.54
  -1  -6  -1   82.18    3.13
   1   6   1   78.94    2.97
  -1  -4  -1   49.99    2.09
   1   4   1   53.44    2.22
  -1  -3  -1  678.08   23.71
   1   3   1  678.99   23.73
  -1  -1  -1  652.25   22.80
   1   1   1  653.15   22.84
  -1   0  -1    0.59    0.66
   1   0   1   -0.14    0.59
  -1   1  -1  655.65   22.94
   1  -1   1  625.05   21.87
  -1   2  -1 1235.60   43.08
   1  -2   1 1270.95   44.31
  -1   3  -1  667.43   23.41
   1  -3   1  669.24   23.48
  -1   4  -1   43.90    2.09
   1  -4   1   52.60    2.31
   1  -5   1 1852.72   64.59
   1  -6   1   78.01    3.10
   1  -7   1   61.51    2.54
   1  -8   1  940.75   32.95
   1  -9   1 1433.90   50.09
   1 -11   1  250.43    9.07
   1 -12   1   65.56    2.79
   1 -13   1   55.23    2.45
   1 -14   1    7.07    1.07
   1 -15   1  687.60   24.25
   1 -16   1 6191.58  215.41
   1 -16   1 6048.81  210.47
   1 -17   1  853.50   30.07
   1 -17   1  847.15   29.80
   1 -18   1  453.04   16.18
   1 -18   1  402.27   14.37
   1 -19   1  161.48    6.05
   1 -19   1  167.14    6.35
   1 -20   1  419.72   15.05
   1 -20   1  399.55   14.28
   1 -21   1   43.99    2.40
   1 -21   1   38.60    1.95
   1 -22   1   74.18    3.10
   1 -22   1   64.16    3.08
   1 -23   1    6.26    1.88
   1 -23   1    5.80    1.02
   1 -24   1   32.32    1.90
   1 -24   1   31.84    2.45
   1 -25   1   29.14    2.11
   1 -25   1   25.22    2.61
   0 -24  -1    3.97    1.00
   0 -24  -1    3.67    1.59
   0 -23  -1    0.97    0.93
   0 -23  -1    1.27    1.45
   0 -22  -1    9.93    1.52
   0 -22  -1    7.68    1.07
   0 -21  -1   33.79    1.65
   0 -21  -1   34.11    1.93
   0 -20  -1    0.77    0.86
   0 -20  -1    0.82    1.27
   0 -19  -1  353.09   12.60
   0 -19  -1  360.34   12.90
   0 -18  -1   23.07    1.36
   0 -18  -1   23.05    1.68
   0 -17  -1 1024.83   35.97
   0 -17  -1 1116.62   39.14
   0 -16  -1  143.34    5.42
   0 -15  -1   61.28    2.72
   0 -14  -1  220.42    8.02
   0 -13  -1  536.44   18.95
   0 -12  -1  225.77    8.18
   0 -11  -1  495.42   17.52
   0 -10  -1   15.71    1.22
   0  -9  -1 4537.17  157.87
   0  -8  -1   15.23    1.22
   0  -7  -1  355.81   12.60
   0   7   1  350.15   12.42
   0  -6  -1   13.05    1.11
   0   6   1   14.80    1.11
   0   5   1 2133.29   74.31
   0  -4  -1   31.30    1.63
   0   4   1   32.23    1.70
   0  -3  -1    8.45    0.97
   0   3   1   11.97    1.04
   0   0  -1    0.52    0.77
   0   0   1    0.75    0.82
   0   3  -1   10.09    0.88
   0  -3   1   10.70    0.91
   0   4  -1   30.01    1.54
   0  -4   1   31.75    1.56
   0  -6   1   13.58    1.00
   0  -7   1  351.28   12.46
   0  -8   1   14.71    1.04
   0 -10   1   13.28    1.02
   0 -11   1  470.26   16.66
   0 -12   1  241.59    8.75
   0 -13   1  634.57   22.37
   0 -14   1  214.76    7.82
   0 -15   1   57.00    2.47
   0 -16   1  144.07    5.53
   0 -16   1  136.73    5.14
   0 -17   1 1046.36   36.74
   0 -17   1 1064.72   37.35
   0 -18   1   24.32    1.84
   0 -18   1   22.60    1.38
   0 -19   1  361.48   12.99
   0 -19   1  351.73   12.58
   0 -20   1    2.27    1.31
   0 -20   1    1.52    0.77
   0 -21   1   31.71    2.02
   0 -21   1   33.88    1.72
   0 -22   1    9.72    1.72
   0 -22   1   11.40    1.11
   0 -23   1    0.61    1.65
   0 -23   1    1.09    1.34
   0 -24   1    3.94    1.90
   0 -24   1    4.26    1.70
   0 -25   1   85.58    3.81
   0 -25   1   86.23    3.90
   1 -25  -1   -1.38    1.47
   1 -25  -1    0.45    2.06
   1 -24  -1    2.97    1.84
   1 -24  -1    5.17    1.31
   1 -23  -1   64.09    2.97
   1 -23  -1   71.71    2.99
   1 -22  -1   -0.07    0.97
   1 -22  -1    0.09    1.56
   1 -21  -1   87.68    3.54
   1 -21  -1   92.67    3.88
   1 -20  -1  272.86    9.86
   1 -20  -1  277.85   10.11
   1 -19  -1   21.87    1.43
   1 -19  -1   18.06    1.65
   1 -18  -1  105.00    4.28
   1 -18  -1   93.21    3.72
   1 -17  -1 1701.33   59.49
   1 -16  -1  193.70    7.23
   1 -15  -1  679.67   24.00
   1 -14  -1   31.73    1.84
   1 -13  -1  172.58    6.41
   1 -12  -1  969.53   34.02
   1 -11  -1   23.52    1.59
   1 -10  -1   29.17    1.70
   1  -9  -1 2570.01   89.54
   1  -8  -1  153.88    5.73
   1  -6  -1 1554.92   54.26
  -1   6   1 1550.39   54.12
   1  -5  -1  118.66    4.60
  -1   5   1  113.20    4.37
   1  -2  -1   60.99    2.49
  -1   2   1   81.34    3.17
   1  -1  -1 1585.74   55.18
   1   0  -1    0.09    0.73
  -1   0   1    1.29    0.75
   1   2  -1   61.78    2.45
  -1  -2   1   58.77    2.31
   1   5  -1  107.83    3.99
  -1  -5   1  112.91    4.17
   1   6  -1 1505.29   52.47
  -1  -8   1  154.02    5.60
  -1 -10   1   33.41    1.52
  -1 -11   1   24.45    1.27
  -1 -12   1 1092.14   38.23
  -1 -13   1  191.78    6.98
  -1 -14   1   37.98    1.77
  -1 -15   1  700.07   24.66
  -1 -15   1  654.97   23.07
  -1 -16   1  207.44    7.55
  -1 -16   1  195.76    7.21
  -1 -17   1 1726.71   60.33
  -1 -17   1 1756.62   61.39
  -1 -18   1   94.03    3.65
  -1 -18   1   98.90    3.90
  -1 -19   1   18.31    1.47
  -1 -19   1   22.66    1.27
  -1 -20   1  272.18    9.81
  -1 -20   1  266.29    9.56
  -1 -21   1   85.30    3.49
  -1 -21   1   86.41    3.49
  -1 -22   1    1.70    1.29
  -1 -22   1   -1.02    1.25
  -1 -23   1   70.07    3.01
  -1 -23   1   68.76    2.97
  -1 -24   1    2.76    1.27
  -1 -24   1    2.36    1.25
   2 -24  -1   -0.36    1.29
   2 -24  -1    0.63    1.99
   2 -23  -1    1.75    1.09
   2 -23  -1    2.22    1.75
   2 -22  -1   30.84    1.84
   2 -22  -1   30.55    2.15
   2 -21  -1    4.19    1.13
   2 -21  -1    4.28    1.59
   2 -20  -1  119.25    4.65
   2 -20  -1  121.81    4.90
   2 -19  -1    1.77    1.04
   2 -19  -1    2.79    1.63
   2 -18  -1   85.39    3.72
   2 -17  -1  419.04   15.05
   2 -16  -1    3.01    1.52
   2 -15  -1  215.21    8.00
   2 -14  -1   46.73    2.42
   2 -13  -1   36.06    2.02
   2 -12  -1   58.27    2.70
   2 -11  -1  302.55   10.95
   2 -10  -1  154.11    5.85
   2  -9  -1   26.45    1.63
   2  -8  -1   28.78    1.68
   2  -7  -1 1337.13   46.73
   2  -6  -1  217.02    7.91
   2  -5  -1 1723.99   60.17
  -2   5   1 1699.06   59.31
   2  -4  -1 1212.03   42.43
  -2   4   1 1233.10   43.13
   2  -3  -1   30.84    1.97
  -2   3   1   34.43    2.02
   2  -2  -1 2468.02   85.89
   2  -1  -1  312.07   11.08
  -2   1   1  302.55   10.77
   2   0  -1   -0.68    0.88
  -2   0   1    0.50    1.02
   2   1  -1  324.76   11.49
  -2  -1   1  317.96   11.24
   2   3  -1   32.14    1.56
  -2  -3   1   33.50    1.63
   2   6  -1  232.98    8.25
  -2  -6   1  237.96    8.48
   2   7  -1 1327.84   46.35
  -2  -7   1 1312.88   45.82
  -2  -8   1   34.47    1.52
  -2  -9   1   28.60    1.34
  -2 -10   1  205.60    7.39
  -2 -11   1  325.90   11.54
  -2 -12   1   61.85    2.42
  -2 -13   1   43.76    1.84
  -2 -15   1  213.19    7.71
  -2 -15   1  201.61    7.32
  -2 -16   1    2.65    1.07
  -2 -16   1    1.63    0.91
  -2 -17   1  404.54   14.35
  -2 -17   1  402.27   14.28
  -2 -18   1   77.10    3.06
  -2 -18   1   79.82    3.13
  -2 -19   1    2.49    0.93
  -2 -19   1    2.20    1.04
  -2 -20   1  113.81    4.26
  -2 -20   1  102.91    3.92
  -2 -21   1    3.97    0.82
  -2 -21   1    2.95    0.86
   3 -24  -1   60.17    3.13
   3 -24  -1   58.27    2.72
   3 -23  -1  105.70    4.26
   3 -23  -1   95.87    4.19
   3 -22  -1  233.20    8.68
   3 -22  -1  253.83    9.27
   3 -21  -1   27.38    1.68
   3 -21  -1   27.90    2.06
   3 -20  -1  101.08    4.08
   3 -20  -1  102.48    4.28
   3 -19  -1    8.54    1.75
   3 -19  -1    8.09    1.20
   3 -18  -1  264.93    9.77
   3 -17  -1    1.02    1.52
   3 -16  -1  500.40   17.88
   3 -15  -1   85.39    3.76
   3 -14  -1   16.48    1.61
   3 -13  -1  208.73    7.80
   3 -12  -1   64.30    2.88
   3 -11  -1    8.86    1.31
   3 -10  -1    6.14    1.27
   3  -9  -1   85.92    3.58
   3  -8  -1  412.70   14.78
   3  -7  -1 4614.23  160.57
   3  -6  -1  840.58   29.58
   3  -5  -1  911.06   32.02
   3  -4  -1 1646.25   57.50
  -3   4   1 1697.02   59.24
   3  -3  -1    3.65    1.50
  -3   3   1    5.28    1.50
   3  -2  -1 1377.02   48.11
  -3   2   1 1338.26   46.75
   3  -1  -1  333.60   11.94
  -3   1   1  337.45   12.06
   3   0  -1    1.70    1.36
  -3   0   1    0.97    1.36
   3   1  -1  331.56   11.83
  -3  -1   1  329.52   11.74
   3   2  -1 1394.01   48.66
  -3  -2   1 1398.32   48.79
   3   3  -1    5.12    1.02
  -3  -3   1    4.46    1.00
   3   5  -1  855.08   29.89
  -3  -5   1  832.87   29.12
   3   6  -1  782.33   27.38
  -3  -6   1  774.40   27.11
   3   8  -1  361.70   12.76
  -3  -8   1  398.87   14.05
  -3  -9   1   85.62    3.15
  -3 -10   1    3.99    0.63
  -3 -11   1   15.39    0.91
  -3 -12   1   69.12    2.61
  -3 -13   1  207.21    7.41
  -3 -13   1  218.90    7.82
  -3 -14   1   14.39    0.88
  -3 -14   1   13.46    0.86
  -3 -15   1   87.19    3.26
  -3 -15   1   82.38    3.10
  -3 -16   1  514.23   18.36
  -3 -16   1  466.64   16.68
   4 -24  -1  253.15    9.27
   4 -24  -1  258.36    9.63
   4 -23  -1  141.92    5.46
   4 -23  -1  145.20    5.76
   4 -22  -1  246.58    9.20
   4 -22  -1  225.27    8.32
   4 -21  -1   36.60    1.99
   4 -21  -1   33.36    2.27
   4 -19  -1    0.32    1.56
   4 -18  -1    4.40    1.63
   4 -17  -1  164.13    6.39
   4 -16  -1   56.16    2.92
   4 -15  -1   48.02    2.61
   4 -14  -1    5.64    1.50
   4 -13  -1   15.18    1.52
   4 -12  -1    1.56    1.31
   4 -11  -1 1079.45   37.94
   4 -10  -1  276.49   10.11
   4  -9  -1   -0.61    1.45
   4  -8  -1 1979.40   69.12
   4  -7  -1  508.34   18.11
   4  -6  -1  546.86   19.45
   4  -5  -1   81.50    3.51
   4  -4  -1 2259.97   78.82
   4   0  -1   -1.25    1.34
  -4   0   1    0.41    1.18
   4   4  -1 2183.82   76.06
  -4  -4   1 2187.68   76.22
   4   5  -1   79.37    2.99
  -4  -5   1   71.86    2.76
   4   6  -1  532.13   18.67
  -4  -6   1  488.39   17.16
   4   7  -1  460.06   16.18
  -4  -7   1  494.74   17.41
  -4  -8   1 1954.02   68.78
  -4  -9   1    1.38    0.43
   5 -24  -1   -1.20    1.34
   5 -24  -1    1.31    2.18
   5 -23  -1   26.15    1.81
   5 -23  -1   30.03    2.54
   5 -22  -1    9.02    1.90
   5 -22  -1   10.36    1.50
   5 -21  -1   55.52    2.90
   5 -21  -1   58.13    2.70
   5 -20  -1   21.39    1.99
   5 -20  -1   18.74    1.56
   5 -19  -1   36.22    2.33
   5 -18  -1   43.13    2.63
   5 -17  -1    8.48    1.81
   5 -16  -1    4.37    1.59
   5 -15  -1  518.53   18.54
   5 -14  -1   54.60    2.81
   5 -13  -1  133.37    5.33
   5 -12  -1  132.17    5.28
   5 -11  -1  106.29    4.42
   5 -10  -1   98.68    4.15
   5  -9  -1  262.67    9.68
   5  -8  -1   12.74    1.59
   5  -7  -1   30.50    1.99
   5  -6  -1  199.10    7.50
   5  -5  -1   23.39    1.86
   5  -4  -1  729.53   25.77
   5  -3  -1  170.16    6.48
   5  -2  -1 1423.93   49.79
   5   0  -1    0.43    1.13
   5   2  -1 1382.91   48.30
  -5  -2   1 1385.17   48.36
   5   3  -1  158.76    5.82
  -5  -3   1  163.15    5.98
   5   4  -1  723.41   25.36
  -5  -4   1  695.31   24.39
   5   5  -1   22.05    1.29
  -5  -5   1   20.99    1.22
   5   6  -1  193.95    6.93
  -5  -6   1  185.68    6.66
   5   7  -1   35.67    1.52
   5   8  -1   15.37    0.73
   6 -23  -1    8.11    1.43
   6 -23  -1    4.76    2.09
   6 -22  -1  261.76    9.56
   6 -22  -1  280.80   10.36
   6 -21  -1   37.94    2.13
   6 -21  -1   35.81    2.52
   6 -20  -1    3.38    1.20
   6 -20  -1    1.88    1.81
   6 -19  -1   84.81    3.81
   6 -18  -1  138.77    5.51
   6 -17  -1  179.29    6.91
   6 -16  -1  201.32    7.66
   6 -15  -1    4.10    1.63
   6 -14  -1   68.47    3.26
   6 -13  -1  108.65    4.62
   6 -12  -1 1023.92   36.08
   6 -11  -1   26.29    1.99
   6 -10  -1 1407.84   49.36
   6  -9  -1   36.47    2.27
   6  -8  -1  654.74   23.23
   6  -7  -1  166.94    6.44
   6  -6  -1  739.50   26.15
   6  -5  -1    5.08    1.50
   6  -4  -1   95.09    4.01
   6  -3  -1    1.16    1.41
   6  -2  -1 1454.07   50.90
   6  -1  -1  992.87   34.88
   6   0  -1   -0.05    1.20
   6   1  -1  939.62   32.95
   6   2  -1 1364.10   47.68
   6   3  -1    0.00    1.07
   6   4  -1   93.69    3.67
   6   5  -1    4.06    0.88
   6   6  -1  696.89   24.43
   6   7  -1  165.65    5.98
   6   8  -1  642.50   22.62
   6   9  -1   34.54    1.34
   7 -23  -1    3.38    1.36
   7 -23  -1    3.47    1.99
   7 -22  -1   69.03    3.10
   7 -22  -1   73.09    3.44
   7 -21  -1   -0.14    1.22
   7 -21  -1    1.47    1.95
   7 -20  -1   14.82    1.99
   7 -20  -1   16.07    1.52
   7 -19  -1  120.18    4.94
   7 -18  -1   17.47    1.88
   7 -17  -1   12.42    1.81
   7 -16  -1   16.41    1.86
   7 -15  -1    3.13    1.61
   7 -14  -1  818.59   28.96
   7 -13  -1  163.67    6.50
   7 -12  -1  125.21    5.14
   7 -11  -1   57.93    2.97
   7 -10  -1  206.03    7.80
   7  -9  -1  466.18   16.77
   7  -8  -1 2222.13   77.64
   7  -7  -1  153.00    5.98
   7  -6  -1    1.16    1.47
   7  -5  -1  897.01   31.64
   7  -4  -1  136.91    5.42
   7  -3  -1  837.40   29.55
   7  -2  -1   -2.36    1.36
   7  -1  -1 2984.74  104.05
   7   0  -1    0.36    1.29
   7   1  -1 2900.89  101.03
   7   2  -1    1.20    1.20
   7   3  -1  800.92   28.15
   7   4  -1  125.08    4.78
   7   5  -1  922.17   32.32
   7   6  -1   -0.93    0.82
   7   7  -1  148.92    5.44
   7   8  -1 2083.88   72.86
   7   9  -1  433.32   15.39
   8 -22  -1   17.27    2.27
   8 -22  -1   19.58    1.54
   8 -21  -1  113.34    4.49
   8 -21  -1  127.21    5.19
   8 -20  -1   35.17    2.02
   8 -20  -1   37.44    2.45
   8 -19  -1   61.67    3.20
   8 -18  -1   13.14    1.88
   8 -17  -1  166.87    6.48
   8 -16  -1   33.09    2.27
   8 -15  -1   71.30    3.42
   8 -14  -1   80.59    3.74
   8 -13  -1  128.77    5.28
   8 -12  -1   -0.50    1.68
   8 -11  -1  276.49   10.29
   8 -10  -1  294.62   10.86
   8  -9  -1   66.13    3.22
   8  -8  -1   52.47    2.79
   8  -7  -1 2058.04   71.96
   8  -6  -1    2.18    1.52
   8  -5  -1    4.10    1.52
   8  -4  -1 7225.02  251.11
   8  -3  -1 7433.53  258.59
   8  -2  -1 6483.94  225.52
   8  -1  -1  127.41    5.08
   8   0  -1   -1.43    1.09
   8   1  -1  129.07    5.08
   8   3  -1 7494.72  260.63
   8   4  -1 7107.18  247.03
   8   5  -1    6.46    1.13
   8   6  -1    0.95    0.86
   8   7  -1 1934.30   67.56
   8   8  -1   54.94    2.24
   8   9  -1   63.46    2.47
   9 -22  -1    8.77    2.27
   9 -21  -1   27.47    1.84
   9 -21  -1   26.56    2.22
   9 -20  -1  207.14    7.71
   9 -20  -1  207.46    7.86
   9 -19  -1   19.22    2.06
   9 -18  -1   36.94    2.45
   9 -17  -1   17.47    1.99
   9 -16  -1  647.49   23.00
   9 -15  -1  280.34   10.36
   9 -14  -1 1064.94   37.51
   9 -13  -1    7.07    1.88
   9 -12  -1 3057.26  106.70
   9 -11  -1  519.44   18.70
   9 -10  -1    7.93    1.84
   9  -9  -1  215.82    8.18
   9  -8  -1   66.79    3.31
   9  -7  -1    8.41    1.72
   9  -6  -1  209.27    7.98
   9  -5  -1   21.10    1.97
   9  -4  -1   70.12    3.38
   9  -3  -1  162.54    6.35
   9  -2  -1  264.93    9.81
   9  -1  -1   67.76    3.20
   9   0  -1    0.43    1.34
   9   1  -1   59.08    2.72
   9   2  -1  241.82    8.93
   9   3  -1  153.77    5.82
   9   4  -1   71.77    3.15
   9   5  -1   17.11    1.45
   9   6  -1  193.63    7.09
   9   7  -1    7.46    1.16
   9   8  -1   64.02    2.58
   9   9  -1  218.54    7.84
   9   9  -1  204.58    7.39
   9  10  -1    6.32    0.50
   9  10  -1    6.12    0.73
  10 -21  -1   41.56    2.18
  10 -21  -1   38.98    2.56
  10 -20  -1    0.97    1.27
  10 -20  -1    0.59    1.88
  10 -19  -1   55.09    2.63
  10 -19  -1   46.12    2.65
  10 -18  -1    1.86    1.81
  10 -17  -1    0.09    1.65
  10 -16  -1  257.23    9.50
  10 -15  -1  171.58    6.62
  10 -14  -1  201.68    7.66
  10 -13  -1   46.84    2.63
  10 -12  -1   73.93    3.56
  10 -11  -1   13.44    1.95
  10 -10  -1    9.38    1.90
  10  -9  -1   25.11    2.20
  10  -8  -1  169.88    6.71
  10  -7  -1  218.63    8.36
  10  -6  -1  235.02    8.93
  10  -5  -1  395.47   14.37
  10  -4  -1  591.74   21.12
  10  -3  -1 1774.98   62.14
  10  -2  -1 1534.07   53.80
  10  -1  -1  213.31    8.02
  10   0  -1   -0.32    1.16
  10   1  -1  195.20    7.27
  10   2  -1 1477.41   51.74
  10   3  -1 1674.13   58.52
  10   4  -1  573.15   20.33
  10   5  -1  363.29   13.05
  10   6  -1  219.61    8.07
  10   7  -1  197.31    7.23
  10   8  -1  162.93    6.03
  10   9  -1   21.51    1.11
  10   9  -1   23.80    1.38
  10  10  -1    8.70    0.68
  10  10  -1    9.22    0.93
  11 -20  -1   87.32    3.60
  11 -20  -1   83.51    3.74
  11 -19  -1   44.90    2.72
  11 -19  -1   49.86    2.42
  11 -18  -1   54.23    2.83
  11 -17  -1    3.24    1.65
  11 -16  -1  187.86    7.18
  11 -15  -1  542.56   19.35
  11 -14  -1   14.05    1.81
  11 -13  -1    0.77    1.63
  11 -12  -1 1333.73   46.80
  11 -11  -1 1644.67   57.63
  11 -10  -1   44.10    2.56
  11  -9  -1  305.05   11.26
  11  -8  -1   17.97    2.02
  11  -7  -1   14.98    2.02
  11  -6  -1  384.37   14.03
  11  -5  -1    1.29    1.75
  11  -4  -1   -0.39    1.65
  11  -3  -1  161.82    6.30
  11  -2  -1  407.03   14.80
  11  -1  -1  130.20    5.26
  11   0  -1    0.68    1.22
  11   1  -1  124.78    4.96
  11   2  -1  380.97   13.80
  11   3  -1  158.23    6.10
  11   4  -1    2.47    1.38
  11   5  -1    1.13    1.31
  11   6  -1  361.93   13.03
  11   7  -1   15.41    1.43
  11   8  -1   17.09    1.13
  11   8  -1   15.41    1.50
  11   9  -1  315.02   11.26
  11   9  -1  310.71   11.10
  11  10  -1   44.26    1.84
  11  10  -1   39.96    1.79
  11  11  -1 1612.49   58.27
  11  11  -1 1555.15   56.50
  12 -19  -1    0.27    1.16
  12 -19  -1    0.39    1.75
  12 -18  -1    7.61    1.79
  12 -18  -1    8.48    1.20
  12 -17  -1   10.61    1.90
  12 -16  -1   15.05    1.93
  12 -15  -1    5.05    1.63
  12 -14  -1  130.38    5.24
  12 -13  -1  142.89    5.64
  12 -12  -1   42.88    2.45
  12 -11  -1    3.29    1.65
  12 -10  -1  118.62    4.87
  12  -9  -1  237.74    8.97
  12  -8  -1    8.27    1.77
  12  -7  -1  134.19    5.44
  12  -6  -1  155.67    6.14
  12  -5  -1  123.63    5.14
  12  -4  -1 1569.65   55.07
  12  -3  -1 1134.75   39.91
  12  -2  -1   15.75    1.75
  12  -1  -1  499.95   17.90
  12   0  -1   -1.79    1.50
  12   1  -1  472.75   16.93
  12   2  -1   14.12    1.75
  12   3  -1 1165.34   40.91
  12   4  -1 1429.37   50.06
  12   5  -1  117.89    4.71
  12   6  -1  142.87    5.48
  12   7  -1  133.69    5.14
  12   8  -1    7.61    1.34
  12   8  -1    8.73    1.00
  12   9  -1  215.41    7.80
  12   9  -1  218.18    7.93
  12  10  -1  108.76    4.15
  12  10  -1   97.34    3.65
  12  11  -1    0.68    0.54
  12  11  -1    0.77    0.73
  13 -17  -1   34.67    1.86
  13 -17  -1   33.52    2.31
  13 -16  -1   31.39    2.24
  13 -15  -1  484.99   17.34
  13 -14  -1   54.35    2.81
  13 -13  -1   78.39    3.56
  13 -12  -1  636.61   22.60
  13 -11  -1  914.91   32.25
  13 -10  -1  220.40    8.29
  13  -9  -1  146.97    5.82
  13  -8  -1  143.82    5.71
  13  -7  -1  453.72   16.34
  13  -6  -1    5.05    1.68
  13  -5  -1    2.22    1.63
  13  -4  -1  102.87    4.33
  13  -3  -1    2.42    1.52
  13  -2  -1  417.00   15.05
  13  -1  -1    0.32    1.50
  13   0  -1    2.61    1.54
  13   1  -1    2.04    1.59
  13   2  -1  436.95   15.77
  13   3  -1    3.17    1.63
  13   4  -1   97.61    4.06
  13   5  -1    1.25    1.47
  13   6  -1    1.34    1.38
  13   7  -1  482.73   17.11
  13   7  -1  472.75   16.84
  13   8  -1  149.89    5.60
  13   8  -1  151.73    5.80
  13   9  -1  134.71    5.03
  13   9  -1  144.95    5.48
  13  10  -1  208.82    7.55
  13  10  -1  206.12    7.52
  13  11  -1  909.93   32.09
  13  11  -1  921.49   32.54
  14 -16  -1   25.00    1.63
  14 -16  -1   28.42    2.22
  14 -15  -1   10.92    1.81
  14 -14  -1   15.66    1.84
  14 -13  -1   11.97    1.70
  14 -12  -1    7.91    1.56
  14 -11  -1    5.19    1.61
  14 -10  -1    1.81    1.56
  14  -9  -1    3.94    1.50
  14  -8  -1    2.33    1.43
  14  -7  -1   27.92    1.99
  14  -6  -1  220.51    8.27
  14  -5  -1   18.65    1.77
  14  -4  -1  520.80   18.61
  14  -3  -1    0.07    1.31
  14  -2  -1  202.04    7.68
  14  -1  -1  200.64    7.57
  14   0  -1   -1.88    1.61
  14   1  -1  190.26    7.21
  14   2  -1  197.99    7.57
  14   3  -1    0.57    1.56
  14   4  -1  532.81   18.97
  14   5  -1   18.61    1.86
  14   6  -1  218.09    8.11
  14   6  -1  215.89    7.93
  14   7  -1   27.31    1.59
  14   7  -1   28.60    1.90
  14   8  -1    6.82    0.97
  14   8  -1    6.93    1.52
  14   9  -1    5.55    0.97
  14   9  -1    3.20    1.41
  14  10  -1    3.74    0.86
  14  10  -1    2.99    1.25
  14  11  -1    3.99    0.77
  14  11  -1    2.88    1.07
  15 -14  -1    0.86    1.70
  15 -13  -1   66.77    3.17
  15 -12  -1   -0.05    1.63
  15 -11  -1  124.78    5.08
  15 -10  -1  125.33    4.99
  15  -9  -1  129.68    5.14
  15  -8  -1    2.67    1.61
  15  -7  -1   -1.88    1.59
  15  -6  -1   42.77    2.45
  15  -5  -1   -2.11    1.47
  15  -4  -1   11.78    1.70
  15  -3  -1  310.94   11.38
  15  -2  -1    1.97    1.61
  15  -1  -1    4.15    1.63
  15   0  -1    1.79    1.54
  15   1  -1    4.65    1.79
  15   2  -1    3.08    1.47
  15   3  -1  312.07   11.35
  15   4  -1   10.29    1.20
  15   4  -1   10.67    1.79
  15   5  -1    1.31    1.04
  15   5  -1    2.61    1.65
  15   6  -1   47.50    2.24
  15   6  -1   40.05    2.38
  15   7  -1    1.45    0.97
  15   7  -1   -0.95    1.45
  15   8  -1    1.52    0.97
  15   8  -1    1.31    1.50
  15   9  -1  124.96    4.74
  15   9  -1  121.52    4.83
  15  10  -1  120.43    4.53
  15  10  -1  121.81    4.74
  15  11  -1  104.30    3.92
  15  11  -1  106.13    4.12
  16 -12  -1   39.00    2.27
  16 -12  -1   45.19    2.15
  16 -11  -1   12.65    1.79
  16 -10  -1   15.43    1.93
  16  -9  -1    0.25    1.68
  16  -8  -1   54.89    2.72
  16  -7  -1   29.55    2.20
  16  -6  -1    7.16    1.70
  16  -5  -1   17.93    1.93
  16  -4  -1  356.04   12.90
  16  -3  -1   14.41    1.90
  16  -2  -1    8.91    1.72
  16  -1  -1  248.84    9.20
  16   0  -1   -3.20    1.59
  16   1  -1  243.40    8.97
  16   2  -1    6.14    1.16
  16   2  -1    8.54    1.63
  16   3  -1   14.64    1.31
  16   3  -1   13.98    1.68
  16   4  -1  356.27   12.80
  16   4  -1  357.63   12.90
  16   5  -1   17.04    1.47
  16   5  -1   19.40    1.88
  16   6  -1    6.93    1.22
  16   6  -1    6.98    1.63
  16   7  -1   30.26    1.75
  16   7  -1   29.76    2.15
  16   8  -1   43.94    2.11
  16   8  -1   49.86    2.72
  16   9  -1   -0.97    1.02
  16   9  -1    0.75    1.79
  16  10  -1   11.20    1.29
  16  10  -1   10.92    1.63
  16  11  -1    9.47    1.09
  16  11  -1    9.99    1.63
  17  -9  -1   46.39    2.52
  17  -9  -1   43.79    2.02
  17  -8  -1    2.65    1.70
  17  -7  -1   47.23    2.54
  17  -6  -1   30.98    2.04
  17  -5  -1   40.64    2.45
  17  -4  -1    4.08    1.68
  17  -3  -1    0.48    1.61
  17  -2  -1   93.01    4.01
  17  -2  -1   93.03    3.74
  17  -1  -1   17.27    2.13
  17  -1  -1   15.23    1.43
  17   0  -1    1.34    1.20
  17   0  -1    2.92    1.61
  17   1  -1   15.37    1.47
  17   1  -1   13.51    1.81
  17   2  -1   93.92    3.85
  17   2  -1   92.28    4.08
  17   3  -1    2.56    1.93
  17   3  -1    0.27    1.09
  17   4  -1    5.67    1.20
  17   4  -1    6.64    1.75
  17   5  -1   34.67    1.90
  17   5  -1   34.56    2.38
  17   6  -1   28.71    1.72
  17   6  -1   28.19    2.20
  17   7  -1   43.04    2.13
  17   7  -1   42.49    2.65
  17   8  -1    2.95    1.18
  17   8  -1    0.02    1.84
  17   9  -1   43.63    2.31
  17   9  -1   40.39    2.52
  18  -5  -1   10.56    1.31
  18  -5  -1    6.57    1.75
  18  -4  -1    0.82    1.13
  18  -4  -1    0.88    1.65
  18  -3  -1   22.19    1.61
  18  -3  -1   25.11    1.99
  18  -2  -1    3.42    1.90
  18  -2  -1    4.15    1.22
  18  -1  -1  166.21    6.21
  18  -1  -1  175.78    6.75
  18   0  -1    0.54    1.09
  18   0  -1    0.45    1.90
  18   1  -1  174.71    6.50
  18   1  -1  171.49    6.55
  18   2  -1    5.28    1.20
  18   2  -1    8.75    2.09
  18   3  -1   23.52    1.61
  18   3  -1   27.54    2.38
  18   4  -1    1.29    1.22
  18   4  -1    2.83    1.88
  18   5  -1    8.27    1.41
  18   5  -1   13.58    2.13
  17   4   2    7.25    1.79
  17   4   2    2.33    1.22
  17   3   2   27.92    2.33
  17   3   2   30.41    1.77
  17   2   2   46.89    2.65
  17   2   2   41.25    2.06
  17   1   2    1.77    1.65
  17   1   2    0.34    1.07
  17   0   2  241.36    8.79
  17   0   2  236.38    8.75
  17  -1   2   -1.25    1.07
  17  -1   2    0.68    1.47
  17  -2   2   36.10    2.24
  17  -2   2   40.50    2.04
  17  -4   2    2.61    1.13
  17  -4   2    2.49    1.47
  17  -5   2  142.91    5.55
  16   9   2   32.43    2.56
  16   9   2   31.12    2.31
  16   8   2    5.82    1.43
  16   8   2    7.09    1.97
  16   7   2    0.07    1.63
  16   7   2   -0.16    1.18
  16   6   2  141.03    5.62
  16   6   2  128.55    4.92
  16   5   2   12.90    1.97
  16   5   2   14.57    1.36
  16   4   2   70.17    2.99
  16   4   2   63.66    3.15
  16   3   2    0.66    1.11
  16   3   2   -0.27    1.81
  16   2   2   56.88    2.56
  16   2   2   52.37    2.81
  16   1   2    8.48    1.20
  16   1   2    7.21    1.70
  16   0   2  136.46    5.39
  16   0   2  125.12    4.83
  16  -1   2    6.69    1.56
  16  -1   2    7.77    1.16
  16  -2   2   57.97    2.97
  16  -2   2   59.69    2.63
  16  -3   2    2.04    1.56
  16  -3   2   -0.05    1.02
  16  -4   2   66.31    3.06
  16  -4   2   68.60    2.95
  16  -5   2   14.75    1.63
  16  -5   2   15.05    1.36
  16  -6   2  136.70    5.37
  16  -6   2  135.19    5.14
  16  -7   2   -1.88    1.54
  16  -7   2    0.93    0.97
  16  -8   2    5.05    1.54
  16  -8   2    3.24    1.09
  16  -9   2   34.90    2.09
  16  -9   2   36.78    1.84
  15  11   2   28.42    1.97
  15  11   2   34.36    2.13
  15  10   2   -0.70    1.50
  15  10   2    0.82    1.65
  15   9   2   35.01    2.33
  15   9   2   35.56    2.06
  15   8   2  253.37    9.36
  15   8   2  248.62    9.02
  15   7   2   76.53    3.44
  15   7   2   77.39    3.20
  15   6   2   88.27    3.88
  15   6   2   88.57    3.58
  15   5   2   17.36    1.93
  15   5   2   13.76    1.31
  15   4   2   67.51    3.10
  15   4   2   70.66    2.99
  15   3   2   20.96    1.86
  15   3   2   18.65    1.38
  15   2   2  105.32    4.40
  15   2   2  109.55    4.31
  15   1   2    5.21    1.59
  15   1   2    3.81    1.13
  15   0   2    2.54    1.54
  15   0   2    2.61    1.02
  15  -1   2    6.01    1.50
  15  -1   2    5.44    1.18
  15  -2   2  106.88    4.44
  15  -2   2  102.78    4.10
  15  -3   2   18.99    1.90
  15  -3   2   18.83    1.45
  15  -4   2   69.19    3.29
  15  -4   2   69.83    3.01
  15  -5   2   16.52    1.88
  15  -5   2   14.50    1.43
  15  -6   2   93.58    4.03
  15  -6   2   94.10    3.78
  15  -7   2   77.94    3.47
  15  -7   2   84.10    3.47
  15  -8   2  274.00   10.04
  15  -8   2  277.40   10.02
  15  -9   2   42.27    2.42
  15  -9   2   44.51    2.15
  15 -10   2    0.23    1.56
  15 -10   2    1.54    1.04
  15 -11   2   39.50    2.20
  15 -11   2   41.75    1.97
  15 -12   2   13.67    1.79
  15 -12   2   14.12    1.16
  14  11   2    2.02    1.34
  14  11   2    1.41    1.34
  14  10   2    1.11    1.38
  14  10   2    2.49    1.52
  14   9   2   68.08    3.04
  14   9   2   68.99    3.06
  14   8   2    6.59    1.52
  14   8   2    8.63    1.16
  14   7   2  384.82   13.80
  14   7   2  388.45   13.87
  14   6   2   68.85    3.13
  14   6   2   61.05    2.67
  14   5   2  127.71    5.19
  14   5   2  134.64    5.14
  14   4   2    0.05    1.47
  14   4   2    1.41    1.04
  14   3   2   11.31    1.81
  14   3   2   13.67    1.25
  14   2   2  278.30   10.20
  14   2   2  281.48   10.22
  14   1   2   32.32    1.81
  14   0   2   52.31    2.42
  14  -1   2   32.91    1.90
  14  -2   2  268.79    9.75
  14  -3   2   13.14    1.34
  14  -4   2    1.02    1.07
  14  -5   2  130.36    5.03
  14  -6   2   75.06    3.26
  14  -7   2  423.35   15.12
  14  -8   2    6.98    1.29
  14  -9   2   75.60    3.49
  14  -9   2   78.07    3.35
  14 -10   2    0.70    1.38
  14 -10   2    2.22    1.11
  14 -11   2    1.95    1.59
  14 -11   2    3.47    1.11
  14 -12   2    2.79    1.59
  14 -12   2    1.34    0.97
  14 -13   2   36.65    2.24
  14 -13   2   34.04    1.86
  14 -14   2   11.63    1.68
  14 -14   2   15.14    1.27
  13  11   2  124.94    4.71
  13  11   2  124.15    4.69
  13  10   2   90.40    3.65
  13  10   2   90.74    3.72
  13   9   2  756.95   26.70
  13   9   2  732.93   25.81
  13   8   2   22.03    1.75
  13   8   2   26.72    1.54
  13   7   2   43.40    2.31
  13   7   2   49.52    2.22
  13   6   2   81.54    3.51
  13   6   2   83.81    3.42
  13   5   2   41.70    2.33
  13   5   2   38.19    1.95
  13   4   2  202.74    7.50
  13   3   2    0.14    0.93
  13   2   2   25.52    1.54
  13   1   2   75.45    3.26
  13   0   2   34.95    1.99
  13  -1   2   73.20    3.10
  13  -2   2   28.78    1.75
  13  -3   2    2.06    1.16
  13  -4   2  204.10    7.57
  13  -5   2   39.00    2.11
  13  -6   2   87.80    3.72
  13  -7   2   49.25    2.36
  13  -8   2   30.35    1.86
  13  -9   2  760.80   26.79
  13 -10   2   99.60    4.08
  13 -11   2  134.21    5.14
  13 -12   2  322.27   11.78
  13 -12   2  314.34   11.33
  13 -13   2  124.33    5.03
  13 -13   2  127.03    4.94
  13 -14   2  189.71    7.18
  13 -14   2  191.37    7.09
  13 -15   2  220.97    8.18
  13 -15   2  213.76    7.89
  13 -16   2   81.50    3.49
  13 -16   2   75.13    3.17
  12  11   2  344.25   12.28
  12  11   2  336.55   12.01
  12  10   2  195.47    7.18
  12  10   2  191.96    7.05
  12   9   2  294.39   10.63
  12   9   2  311.39   11.17
  12   8   2    5.01    1.36
  12   8   2    1.70    0.86
  12   7   2    7.55    1.38
  12   7   2    7.66    0.97
  12   6   2  155.61    5.80
  12   5   2   57.34    2.58
  12   4   2   35.20    1.79
  12   3   2    3.38    1.11
  12   2   2  347.65   12.60
  12   1   2  136.36    5.28
  12   0   2  278.76   10.15
  12  -1   2  133.12    5.21
  12  -2   2  353.55   12.74
  12  -3   2    1.36    1.00
  12  -4   2   35.42    2.06
  12  -5   2   56.43    2.70
  12  -6   2  169.25    6.46
  12  -7   2    8.79    1.31
  12  -8   2    4.01    1.27
  12  -9   2  320.91   11.58
  12 -10   2  210.31    7.86
  12 -11   2  376.44   13.48
  12 -12   2  168.84    6.44
  12 -13   2    8.52    1.22
  12 -14   2   19.49    1.84
  12 -14   2   20.56    1.52
  12 -15   2   10.77    1.72
  12 -15   2   12.03    1.27
  12 -16   2    9.36    1.59
  12 -16   2    9.09    1.16
  12 -17   2  107.76    4.42
  12 -17   2   99.74    3.94
  11  11   2   37.33    1.75
  11  11   2   38.19    1.75
  11  10   2  728.39   25.65
  11  10   2  732.93   25.79
  11   9   2   21.48    1.54
  11   9   2   20.96    1.54
  11   8   2   71.86    3.06
  11   8   2   72.88    2.95
  11   7   2   15.93    1.16
  11   6   2  477.74   16.95
  11   5   2   15.64    1.18
  11   4   2   53.03    2.42
  11   3   2  158.12    6.05
  11   2   2  346.07   12.46
  11   1   2 1054.52   37.05
  11   0   2   23.80    1.65
  11  -1   2 1052.48   36.99
  11  -2   2  345.16   12.46
  11  -3   2  166.67    6.39
  11  -4   2   51.45    2.56
  11  -5   2   14.48    1.45
  11  -6   2  489.07   17.43
  11  -7   2   15.34    1.52
  11  -8   2   74.74    3.29
  11  -9   2   21.80    1.56
  11 -10   2  764.20   27.04
  11 -11   2   41.68    2.18
  11 -12   2   21.76    1.63
  11 -13   2   11.33    1.29
  11 -14   2   21.46    1.70
  11 -15   2   95.57    3.90
  11 -16   2  338.13   12.28
  11 -16   2  335.64   12.08
  11 -17   2  187.38    7.09
  11 -17   2  195.45    7.23
  11 -18   2  153.25    5.94
  11 -18   2  149.40    5.62
  10  11   2  184.75    6.69
  10  11   2  185.59    6.71
  10  10   2  177.32    6.46
  10  10   2  179.76    6.53
  10   9   2   75.24    3.08
  10   9   2   74.58    3.08
  10   8   2  149.03    5.58
  10   7   2  574.51   20.26
  10   6   2  337.00   12.10
  10   5   2  597.63   21.21
  10   4   2  195.95    7.30
  10   3   2   35.15    1.84
  10   2   2   22.94    1.52
  10   1   2    8.82    1.20
  10   0   2  809.08   28.58
  10  -1   2    8.29    1.29
  10  -2   2   22.14    1.61
  10  -3   2   31.68    1.97
  10  -4   2  191.80    7.27
  10  -5   2  587.20   20.87
  10  -6   2  344.71   12.51
  10  -7   2  561.59   20.06
  10  -8   2  145.11    5.58
  10  -9   2   74.88    3.29
  10 -10   2  199.66    7.55
  10 -11   2  197.33    7.37
  10 -12   2    7.89    1.36
  10 -13   2  247.71    9.07
  10 -14   2   19.49    1.54
  10 -15   2   20.01    1.63
  10 -16   2   13.85    1.36
  10 -18   2   14.57    1.75
  10 -18   2   20.22    1.47
  10 -19   2  125.58    5.03
  10 -19   2  118.94    4.62
  10 -20   2  111.59    4.60
   9  11   2  123.40    4.53
   9  11   2  117.85    4.33
   9  10   2    0.79    0.79
   9  10   2    2.02    1.00
   9   9   2   91.72    3.58
   9   8   2  188.10    6.89
   9   7   2  167.48    6.21
   9   6   2  205.51    7.57
   9   5   2   20.03    1.36
   9   4   2  278.08   10.04
   9   3   2  124.33    4.83
   9   2   2  312.30   11.38
   9   1   2  100.90    4.12
   9   0   2  263.12    9.61
   9  -1   2   90.90    3.76
   9  -2   2  310.26   11.31
   9  -3   2  115.79    4.67
   9  -4   2  278.76   10.20
   9  -5   2   14.78    1.45
   9  -6   2  204.76    7.75
   9  -7   2  172.56    6.57
   9  -8   2  192.18    7.21
   9  -9   2  100.22    4.19
   9 -10   2    1.13    1.11
   9 -11   2  126.91    5.05
   9 -12   2   15.16    1.50
   9 -13   2  290.54   10.61
   9 -14   2  115.94    4.62
   9 -15   2    2.97    1.22
   9 -16   2   30.57    1.81
   9 -17   2   19.81    1.54
   9 -18   2    1.22    1.65
   9 -18   2   -0.18    1.09
   9 -19   2   40.00    2.47
   9 -19   2   42.88    2.13
   9 -20   2    2.40    1.63
   9 -20   2    3.90    1.16
   8  11   2   89.32    3.33
   8  11   2   92.90    3.44
   8  10   2   77.24    2.97
   8   9   2  976.33   34.22
   8   8   2   43.63    2.04
   8   7   2  245.22    8.86
   8   6   2   12.46    1.00
   8   5   2  537.57   19.04
   8   4   2 2012.94   70.32
   8   3   2 1569.20   55.00
   8   2   2  127.10    4.96
   8   1   2  337.45   12.15
   8   0   2 3045.93  106.11
   8  -1   2  341.31   12.35
   8  -2   2  126.51    5.01
   8  -3   2 1420.30   49.72
   8  -4   2 1837.53   64.18
   8  -5   2  533.49   19.04
   8  -6   2   12.90    1.36
   8  -7   2  245.90    9.07
   8  -8   2   43.29    2.31
   8  -9   2  974.29   34.31
   8 -10   2   73.29    3.22
   8 -11   2   97.72    4.08
   8 -12   2  209.50    7.82
   8 -13   2   39.71    2.22
   8 -14   2    5.51    1.22
   8 -15   2  175.16    6.66
   8 -16   2  245.44    9.04
   8 -17   2   66.58    2.95
   8 -18   2  178.56    6.71
   8 -19   2   12.33    1.95
   8 -19   2   16.09    1.36
   8 -20   2   57.59    2.90
   8 -20   2   62.07    2.72
   8 -21   2   29.76    2.31
   8 -21   2   36.01    1.95
   7  11   2    1.81    0.50
   7  10   2   13.24    0.97
   7   9   2    3.69    0.93
   7   8   2    3.49    1.00
   7   7   2  754.91   26.52
   7   6   2  577.00   20.37
   7   5   2  210.70    7.73
   7   4   2    1.18    0.88
   7   3   2 1258.26   44.03
   7   2   2  161.18    5.98
   7   1   2  975.42   34.27
   7   0   2    7.05    1.27
   7  -1   2  943.24   33.22
   7  -2   2  171.20    6.48
   7  -3   2 1184.60   41.50
   7  -4   2    2.58    1.13
   7  -5   2  212.76    7.98
   7  -6   2  581.99   20.69
   7  -7   2  747.21   26.45
   7  -8   2    4.71    1.16
   7  -9   2    4.71    1.20
   7 -10   2   14.96    1.47
   7 -11   2    1.25    1.20
   7 -12   2  349.47   12.67
   7 -13   2  343.80   12.49
   7 -14   2  361.48   13.10
   7 -15   2   83.33    3.54
   7 -16   2   24.32    1.72
   7 -17   2  136.07    5.28
   7 -18   2   69.24    3.01
   7 -19   2   28.35    2.18
   7 -19   2   27.85    1.81
   7 -20   2    1.41    1.77
   7 -20   2    1.11    1.02
   7 -21   2  140.01    5.53
   7 -21   2  134.94    5.19
   7 -22   2   63.62    3.08
   7 -22   2   72.07    3.08
   6  11   2    1.77    0.54
   6  10   2  102.28    3.76
   6   9   2  543.01   19.08
   6   8   2    4.74    0.82
   6   7   2  257.91    9.29
   6   6   2   81.20    3.29
   6   5   2   64.61    2.70
   6   4   2  625.50   22.05
   6   3   2  469.13   16.63
   6   2   2 1022.34   35.85
   6   1   2  973.61   34.20
   6   0   2   21.17    1.45
   6  -1   2 1010.78   35.49
   6  -2   2  998.09   35.08
   6  -3   2  488.85   17.52
   6  -4   2  563.18   20.03
   6  -5   2   64.70    2.83
   6  -6   2   73.88    3.20
   6  -7   2  264.71    9.75
   6  -8   2    4.49    1.11
   6  -9   2  564.99   20.12
   6 -10   2  110.17    4.46
   6 -11   2    0.54    1.16
   6 -12   2  635.02   22.57
   6 -13   2  114.34    4.62
   6 -14   2  116.33    4.65
   6 -15   2    8.75    1.27
   6 -16   2   42.13    2.20
   6 -17   2  747.89   26.45
   6 -18   2   61.12    2.81
   6 -19   2  129.04    5.03
   6 -22   2   43.17    2.70
   6 -22   2   49.43    2.33
   6 -23   2   64.73    3.35
   6 -23   2   71.68    3.10
   5  11   2  527.83   18.72
   5  10   2 1386.31   48.54
  -5  -9  -2 1603.65   56.02
   5   9   2 1500.98   52.47
  -5  -8  -2  531.68   18.70
   5   8   2  549.58   19.35
  -5  -7  -2  127.55    4.74
   5   7   2  124.10    4.65
  -5  -6  -2  918.77   32.20
   5   6   2  848.51   29.71
  -5  -5  -2   88.61    3.47
   5   5   2   81.70    3.17
  -5  -4  -2  107.33    4.12
   5   4   2  107.20    4.08
  -5  -3  -2  139.97    5.26
   5   3   2  131.88    5.01
  -5  -2  -2   16.54    1.29
   5   2   2   15.34    1.25
  -5  -1  -2  281.48   10.18
   5   1   2  272.64    9.88
   5   0   2 1503.93   52.56
   5  -1   2  271.05    9.88
   5  -2   2   16.88    1.41
   5  -3   2  132.90    5.08
   5  -4   2  101.60    4.06
   5  -5   2   79.19    3.38
   5  -6   2  833.10   29.37
   5  -7   2  123.45    4.80
   5  -8   2  524.43   18.70
   5  -9   2 1505.06   52.69
   5 -10   2 1479.00   51.81
   5 -11   2  539.84   19.24
   5 -12   2  123.38    4.94
   5 -13   2  266.29    9.79
   5 -14   2   52.10    2.49
   5 -15   2    2.54    1.11
   5 -16   2   81.86    3.47
   5 -17   2    7.27    1.20
   5 -18   2    5.37    1.20
   5 -19   2  718.20   25.38
   5 -20   2   53.30    2.52
   5 -20   2   48.50    2.74
   5 -21   2    7.43    1.72
   5 -21   2    5.78    1.07
   5 -22   2   13.39    1.31
   5 -22   2   10.90    1.97
   5 -23   2    3.13    1.16
   5 -23   2    4.74    1.93
  -4 -13  -2  484.99   17.86
  -4 -12  -2    0.45    0.39
  -4 -11  -2  221.12    7.89
   4  11   2  214.92    7.68
  -4 -10  -2   54.07    2.11
   4  10   2   54.35    2.20
  -4  -9  -2  623.69   21.89
   4   9   2  631.62   22.21
  -4  -8  -2 1784.73   62.30
   4   8   2 1798.32   62.75
   4   7   2 1814.87   63.30
  -4  -6  -2  529.19   18.65
   4   6   2  499.95   17.61
  -4  -5  -2    0.86    0.70
   4   5   2    0.88    0.93
  -4  -4  -2  999.67   34.99
   4   4   2  983.13   34.43
  -4  -3  -2 1583.93   55.28
   4   3   2 1631.07   56.91
  -4  -2  -2  418.36   14.84
   4   2   2  439.89   15.57
  -4  -1  -2   61.76    2.63
   4   1   2   58.86    2.52
  -4   0  -2  758.54   26.67
   4   0   2  754.91   26.56
  -4   1  -2   66.09    2.86
   4  -1   2   61.87    2.70
  -4   2  -2  427.65   15.27
   4  -2   2  436.04   15.52
   4  -3   2 1576.22   55.09
   4  -4   2 1034.35   36.31
   4  -5   2    1.59    1.07
   4  -6   2  497.68   17.72
   4  -7   2 1832.55   64.05
   4  -8   2 1816.91   63.48
   4  -9   2  590.60   20.96
   4 -10   2   56.91    2.65
   4 -11   2  221.94    8.25
   4 -12   2   -0.02    1.04
   4 -13   2  426.29   15.27
   4 -14   2  221.65    8.23
   4 -15   2   -0.29    1.02
   4 -16   2    8.88    1.27
   4 -17   2  576.55   20.51
   4 -18   2   73.52    3.20
   4 -19   2  421.31   15.09
   4 -20   2   24.93    1.68
   4 -20   2   26.36    2.02
   4 -21   2   17.61    1.95
   4 -21   2   16.95    1.45
   4 -22   2    1.47    1.81
   4 -22   2    3.42    1.20
   4 -23   2   16.41    2.06
   4 -23   2   14.84    1.47
  -3 -15  -2    1.13    0.41
  -3 -14  -2  351.05   12.44
  -3 -13  -2  120.09    4.40
  -3 -12  -2  157.80    5.69
  -3 -11  -2  274.90    9.77
   3  11   2  272.64    9.68
  -3 -10  -2  214.85    7.71
   3  10   2  204.51    7.39
  -3  -9  -2  214.05    7.66
   3   9   2  228.67    8.20
  -3  -8  -2 2105.41   73.41
   3   8   2 2066.20   72.05
  -3  -7  -2  626.41   22.01
   3   7   2  615.08   21.60
  -3  -5  -2    4.53    0.77
   3   5   2    7.77    1.13
  -3  -4  -2  941.66   32.95
   3   4   2  903.58   31.66
  -3  -2  -2   29.39    1.52
   3   2   2   30.60    1.56
  -3  -1  -2  894.97   31.39
   3   1   2  856.67   30.07
  -3   0  -2   51.83    2.38
   3   0   2   41.77    1.99
  -3   1  -2  879.33   30.89
   3  -1   2  859.39   30.14
  -3   2  -2   30.26    1.72
   3  -2   2   28.56    1.63
  -3   3  -2 3336.02  116.13
  -3   4  -2  862.56   30.32
   3  -4   2  905.17   31.80
   3  -5   2    5.10    1.11
   3  -7   2  652.93   23.09
   3  -8   2 2102.24   73.38
   3  -9   2  227.77    8.39
   3 -10   2  203.90    7.57
   3 -11   2  279.44   10.20
   3 -12   2  162.93    6.19
   3 -13   2  122.59    4.80
   3 -14   2  366.24   13.21
   3 -15   2    1.99    0.97
   3 -16   2   94.39    3.83
   3 -17   2   97.95    3.99
   3 -18   2  556.15   19.76
   3 -19   2  806.13   28.42
   3 -20   2    5.89    1.70
   3 -20   2    4.12    1.11
   3 -21   2   46.84    2.56
   3 -21   2   40.30    2.09
   3 -22   2   21.01    2.11
   3 -22   2   24.50    1.61
   3 -23   2   30.16    2.36
   3 -23   2   26.24    1.70
   3 -24   2   30.62    2.70
   3 -24   2   30.10    1.81
  -2 -19  -2  115.33    4.24
  -2 -19  -2  117.24    4.33
  -2 -18  -2   16.93    1.11
  -2 -18  -2   17.56    0.95
  -2 -17  -2  124.58    4.62
  -2 -16  -2  237.06    8.52
  -2 -15  -2 1245.80   43.63
  -2 -14  -2  285.78   10.20
  -2 -13  -2  203.79    7.34
  -2 -12  -2   17.02    1.18
  -2 -11  -2   40.52    1.84
   2  11   2   40.84    1.79
  -2 -10  -2   58.43    2.40
   2  10   2   59.42    2.45
  -2  -9  -2   21.44    1.31
   2   9   2   21.08    1.22
  -2  -8  -2 1559.00   54.41
   2   8   2 1625.40   56.70
  -2  -7  -2 1145.40   40.02
   2   7   2 1106.64   38.69
   2   6   2 2477.09   86.30
  -2  -5  -2 1969.43   68.62
   2   5   2 1479.45   51.63
  -2  -4  -2  636.84   22.37
   2   4   2  644.54   22.64
   2   2   2 1644.67   57.41
  -2   1  -2 2572.27   89.61
  -2   2  -2 1522.29   53.19
   2  -2   2 1677.30   58.56
  -2   4  -2  652.47   23.03
   2  -4   2  581.76   20.58
  -2   5  -2 1425.97   49.86
   2  -5   2 1502.57   52.53
  -2   6  -2 2368.30   82.56
   2  -6   2 2443.09   85.17
   2  -7   2 1193.44   41.81
   2  -8   2 1639.00   57.29
   2  -9   2   20.15    1.43
   2 -10   2   61.24    2.72
   2 -11   2   42.54    2.11
   2 -12   2   18.95    1.41
   2 -13   2  208.07    7.73
   2 -14   2  289.18   10.49
   2 -15   2 1374.30   48.14
   2 -16   2  235.02    8.66
   2 -17   2  134.62    5.19
   2 -18   2   20.62    1.45
   2 -19   2  134.60    5.19
   2 -20   2   87.37    3.78
   2 -20   2   97.97    3.94
   2 -21   2   31.07    2.15
   2 -21   2   33.45    1.86
   2 -22   2   19.29    1.93
   2 -22   2   17.36    1.31
   2 -23   2  176.14    6.82
   2 -23   2  165.15    6.21
   2 -24   2    6.50    2.02
   2 -24   2    9.22    1.34
  -1 -22  -2    0.02    1.07
  -1 -22  -2   -0.02    0.68
  -1 -21  -2    7.91    1.20
  -1 -21  -2    8.82    0.88
  -1 -20  -2   65.34    2.72
  -1 -20  -2   70.51    2.79
  -1 -19  -2  281.02   10.06
  -1 -19  -2  279.66   10.02
  -1 -18  -2  158.30    5.89
  -1 -17  -2  366.69   13.05
  -1 -16  -2  124.47    4.74
  -1 -15  -2   47.57    2.22
  -1 -14  -2   49.79    2.22
  -1 -13  -2   33.72    1.75
  -1 -12  -2  200.50    7.30
  -1 -11  -2  128.39    4.80
   1  11   2  130.52    4.92
  -1 -10  -2  274.00    9.84
   1  10   2  269.01    9.65
  -1  -9  -2  473.21   16.73
   1   9   2  467.09   16.45
  -1  -8  -2   41.63    1.93
   1   8   2   41.52    1.90
   1   6   2 2565.47   89.32
  -1  -5  -2   48.70    2.18
   1   5   2   51.69    2.22
  -1  -4  -2    1.99    1.09
   1   4   2    1.34    1.02
  -1  -3  -2  382.55   13.62
   1   3   2  376.89   13.44
  -1  -2  -2    1.75    1.27
   1   2   2    2.65    1.27
  -1  -1  -2  227.31    8.32
   1   1   2  232.30    8.52
  -1   1  -2  232.98    8.50
   1  -1   2  230.94    8.48
  -1   2  -2    4.35    1.13
   1  -2   2    4.01    1.09
  -1   3  -2  389.13   13.89
   1  -3   2  387.31   13.82
  -1   4  -2    1.81    0.91
   1  -4   2    2.24    1.00
  -1   5  -2   48.93    2.22
   1  -5   2   48.48    2.24
   1  -6   2 2545.08   88.64
   1  -8   2   41.20    2.06
   1  -9   2  498.59   17.70
   1 -10   2  274.68    9.97
   1 -11   2  144.70    5.48
   1 -12   2  217.61    8.02
   1 -13   2   39.07    1.97
   1 -14   2   55.39    2.49
   1 -15   2   52.37    2.38
   1 -16   2  115.67    4.53
   1 -17   2  411.79   14.73
   1 -18   2  177.54    6.59
   1 -19   2  288.28   10.43
   1 -20   2   76.33    3.38
   1 -20   2   76.19    3.13
   1 -21   2   12.46    1.70
   1 -21   2   13.35    1.20
   1 -22   2    2.29    1.72
   1 -22   2   -0.23    0.91
   1 -23   2   29.85    1.81
   1 -23   2   27.40    2.29
   0 -24  -2    0.66    1.52
   0 -24  -2    0.36    1.07
   0 -22  -2   69.30    2.88
   0 -22  -2   69.05    2.99
   0 -21  -2   37.92    2.06
   0 -21  -2   32.88    1.70
   0 -20  -2  257.23    9.34
   0 -20  -2  245.22    8.88
   0 -19  -2   30.10    1.90
   0 -18  -2   31.14    1.97
   0 -17  -2   31.05    1.97
   0 -16  -2  777.57   27.38
   0 -15  -2  129.84    4.99
   0 -14  -2 1141.09   40.00
   0 -13  -2   46.48    2.18
   0 -12  -2  139.92    5.26
   0 -11  -2   44.83    2.13
   0  11   2   49.34    2.29
   0 -10  -2   15.27    1.29
   0  10   2   15.71    1.18
   0  -9  -2  231.16    8.39
   0   9   2  233.43    8.41
   0  -8  -2    6.78    1.09
   0   8   2    6.69    1.00
   0  -6  -2 1074.92   37.60
   0   6   2 1092.59   38.21
   0  -5  -2    1.09    1.07
   0   5   2    2.99    1.09
   0  -4  -2    0.79    1.16
   0   4   2    0.97    1.16
   0  -3  -2    3.24    1.31
   0   3   2    4.06    1.29
   0  -2  -2  296.43   10.72
   0   2   2  301.42   10.86
   0  -1  -2  131.06    5.10
   0   1   2  147.99    5.69
   0   1  -2  138.36    5.33
   0  -1   2  135.32    5.19
   0   2  -2  300.06   10.83
   0  -2   2  313.21   11.29
   0   3  -2    5.35    1.16
   0  -3   2    4.76    1.38
   0   4  -2    0.11    0.91
   0  -4   2    1.63    0.88
   0   5  -2    1.77    0.86
   0  -5   2    2.81    0.88
   0   6  -2 1142.68   40.00
   0  -6   2 1083.75   37.94
   0   8  -2    8.41    1.11
   0  -8   2    6.64    1.02
   0  -9   2  239.32    8.68
   0 -10   2   19.92    1.29
   0 -11   2   52.08    2.33
   0 -12   2  153.57    5.76
   0 -13   2   52.60    2.40
   0 -14   2 1217.24   42.65
   0 -15   2  126.76    4.83
   0 -16   2  766.70   27.01
   0 -17   2   31.07    1.63
   0 -18   2   39.52    1.86
   0 -19   2   33.72    1.95
   0 -19   2   32.61    1.65
   0 -20   2  253.83    9.29
   0 -20   2  248.62    9.04
   0 -22   2   80.00    3.51
   0 -22   2   73.70    3.17
   0 -23   2   33.84    2.38
   0 -23   2   37.30    2.33
   0 -24   2   -1.79    1.97
   0 -24   2    0.18    1.93
   1 -24  -2    0.73    1.29
   1 -24  -2    0.57    1.90
   1 -23  -2    1.02    1.16
   1 -23  -2   -0.70    1.63
   1 -22  -2   31.12    2.18
   1 -22  -2   29.78    1.75
   1 -21  -2    8.48    1.20
   1 -21  -2    7.48    1.72
   1 -20  -2   59.54    2.86
   1 -19  -2   75.26    3.33
   1 -18  -2  317.06   11.47
   1 -17  -2 1062.68   37.30
   1 -16  -2  776.67   27.40
   1 -15  -2  275.58   10.06
   1 -14  -2  147.15    5.64
   1 -13  -2  353.77   12.69
   1 -12  -2  456.89   16.25
   1 -11  -2 1011.00   35.45
   1 -10  -2   17.45    1.50
  -1  10   2   21.14    1.38
   1  -9  -2 1808.52   63.12
  -1   9   2 1732.83   60.49
   1  -8  -2 2066.88   72.09
  -1   8   2 2014.98   70.30
   1  -7  -2   59.60    2.63
  -1   7   2   61.21    2.65
   1  -6  -2 1193.22   41.72
  -1   6   2 1180.30   41.25
   1  -5  -2  643.41   22.66
  -1   5   2  642.50   22.64
   1  -4  -2  609.19   21.51
  -1   4   2  594.23   20.99
   1  -3  -2  516.72   18.33
  -1   3   2  507.20   17.99
   1  -2  -2   14.98    1.72
  -1   2   2   14.16    1.75
   1  -1  -2 2400.03   83.63
   1   2  -2   13.67    1.61
  -1  -2   2   13.28    1.54
   1   3  -2  523.75   18.54
  -1  -3   2  526.69   18.65
   1   4  -2  592.87   20.90
  -1  -4   2  624.60   22.01
   1   5  -2  648.17   22.80
  -1  -5   2  641.37   22.57
   1   6  -2 1201.83   42.02
  -1  -6   2 1188.46   41.54
   1   7  -2   59.65    2.47
  -1  -7   2   57.59    2.47
   1   8  -2 2121.27   73.93
   1   9  -2 1787.67   62.37
  -1  -9   2 1805.12   62.98
  -1 -10   2   19.81    1.25
  -1 -11   2 1112.99   38.98
  -1 -12   2  497.00   17.59
  -1 -13   2  388.67   13.85
  -1 -14   2  148.58    5.55
  -1 -15   2  272.64    9.84
  -1 -16   2  812.48   28.58
  -1 -17   2 1283.64   45.01
  -1 -18   2  313.21   11.24
  -1 -19   2   70.96    3.08
  -1 -19   2   68.92    2.92
  -1 -20   2   58.54    2.72
  -1 -20   2   68.08    2.97
  -1 -21   2    9.36    1.54
  -1 -21   2    8.70    1.45
  -1 -22   2   30.98    2.11
  -1 -22   2   32.09    2.06
  -1 -23   2    0.54    1.68
  -1 -23   2    2.06    1.63
  -1 -24   2    1.65    1.90
  -1 -24   2    2.04    1.77
   2 -24  -2   44.96    2.38
   2 -24  -2   47.96    2.72
   2 -23  -2   41.02    2.20
   2 -23  -2   41.86    2.58
   2 -22  -2  138.45    5.33
   2 -22  -2  125.06    5.01
   2 -21  -2    1.41    1.72
   2 -20  -2  116.44    4.67
   2 -19  -2  364.88   13.14
   2 -18  -2  215.44    8.02
   2 -17  -2  606.92   21.53
   2 -16  -2   -0.57    1.50
   2 -15  -2    6.12    1.65
   2 -14  -2 1245.57   43.67
   2 -13  -2    1.52    1.22
   2 -12  -2  588.11   20.83
   2 -11  -2    0.63    1.20
   2 -10  -2  611.45   21.62
  -2  10   2  698.03   24.66
   2  -9  -2 1032.31   36.22
  -2   9   2 1331.01   46.57
   2  -8  -2 1575.09   55.03
  -2   8   2 1592.77   55.68
   2  -7  -2  110.82    4.33
  -2   7   2  117.42    4.58
   2  -6  -2 1863.37   65.00
  -2   6   2 1777.25   62.01
   2  -4  -2   82.22    3.42
  -2   4   2   81.54    3.40
   2  -3  -2    4.96    1.29
  -2   3   2    7.50    1.47
   2  -2  -2 2363.77   82.40
  -2   2   2 2334.31   81.43
   2   3  -2    4.35    1.20
  -2  -3   2    6.03    1.20
   2   4  -2   80.88    3.26
  -2  -4   2   87.46    3.49
  -2  -6   2 1827.11   63.68
   2   7  -2  120.93    4.51
  -2  -7   2  124.99    4.74
   2   8  -2 1445.91   50.49
  -2  -8   2 1598.89   55.80
   2   9  -2 1405.57   49.09
  -2  -9   2 1361.38   47.57
   2  10  -2  703.69   24.70
  -2 -10   2  692.36   24.34
  -2 -11   2   -0.39    0.93
  -2 -12   2  737.01   25.90
  -2 -13   2    3.29    1.00
  -2 -14   2 1151.97   40.34
  -2 -15   2    4.49    1.00
  -2 -16   2   -0.09    1.13
  -2 -17   2  631.85   22.30
  -2 -18   2  198.08    7.27
  -2 -18   2  209.48    7.66
  -2 -19   2  341.53   12.22
  -2 -19   2  364.20   13.01
  -2 -20   2  106.58    4.12
  -2 -20   2  111.48    4.33
  -2 -21   2    5.17    1.31
  -2 -21   2    4.10    1.22
  -2 -22   2  137.79    5.24
  -2 -22   2  129.86    4.96
  -2 -23   2   35.60    1.90
  -2 -23   2   40.64    2.11
   3 -24  -2    3.72    1.56
   3 -24  -2    3.33    2.15
   3 -23  -2   20.80    1.70
   3 -23  -2   20.53    2.18
   3 -22  -2   29.51    1.86
   3 -22  -2   30.53    2.33
   3 -21  -2   -0.07    1.72
   3 -20  -2   37.78    2.47
   3 -19  -2 1363.64   47.75
   3 -18  -2 3009.67  104.93
   3 -17  -2 1830.96   64.00
   3 -16  -2  203.20    7.68
   3 -15  -2   46.87    2.63
   3 -14  -2  923.98   32.57
   3 -13  -2  289.64   10.56
   3 -12  -2  241.59    8.91
   3 -11  -2   22.98    1.72
   3 -10  -2  119.64    4.74
   3  -9  -2  810.89   28.58
  -3   9   2  761.71   26.86
   3  -8  -2 1393.56   48.77
  -3   8   2 1409.65   49.32
   3  -7  -2 1640.36   57.32
  -3   7   2 1593.90   55.71
   3  -6  -2  316.38   11.44
  -3   6   2  324.31   11.74
   3  -5  -2    0.29    1.31
  -3   5   2    2.61    1.25
   3  -4  -2   76.24    3.29
  -3   4   2   73.18    3.10
   3  -3  -2  100.83    4.12
  -3   3   2   95.34    3.90
   3  -2  -2    4.56    1.54
  -3   2   2    2.42    1.36
   3  -1  -2  991.51   34.81
  -3   1   2  992.19   34.79
   3   1  -2  978.14   34.31
  -3  -1   2  976.33   34.22
   3   2  -2    2.81    1.25
  -3  -2   2    3.29    1.25
   3   3  -2  109.83    4.31
  -3  -3   2  107.11    4.19
   3   4  -2   77.87    3.17
  -3  -4   2   77.37    3.15
   3   5  -2    2.52    0.93
  -3  -5   2    1.93    1.02
   3   6  -2  308.22   10.97
  -3  -6   2  318.42   11.33
   3   7  -2 1656.00   57.79
  -3  -7   2 1608.41   56.11
   3   8  -2 1456.34   50.86
  -3  -8   2 1365.68   47.68
   3   9  -2  719.10   25.20
  -3  -9   2  848.28   29.73
   3  10  -2  114.77    4.26
  -3 -10   2  117.89    4.40
  -3 -11   2   23.77    1.36
  -3 -12   2  246.35    8.84
  -3 -13   2  273.54    9.79
  -3 -14   2  853.50   29.94
  -3 -15   2   46.28    2.11
  -3 -16   2  176.12    6.44
  -3 -17   2 2109.72   73.81
  -3 -17   2 1908.24   66.77
  -3 -18   2 2837.43   99.22
  -3 -18   2 2726.38   95.34
  -3 -19   2 1198.66   42.15
  -3 -19   2 1277.98   44.92
  -3 -20   2   37.55    1.72
  -3 -20   2   34.15    1.63
   4 -24  -2   17.07    1.70
   4 -24  -2   12.56    2.09
   4 -23  -2   48.84    2.90
   4 -23  -2   48.20    2.49
   4 -22  -2   78.85    3.69
   4 -21  -2   82.79    3.72
   4 -20  -2    0.00    1.63
   4 -19  -2  224.89    8.41
   4 -18  -2    1.04    1.84
   4 -17  -2  149.78    5.92
   4 -16  -2   27.97    2.15
   4 -15  -2 2229.60   77.89
   4 -14  -2   54.55    2.92
   4 -13  -2    6.03    1.50
   4 -12  -2   63.18    2.97
   4 -11  -2 2145.07   74.88
   4 -10  -2    9.22    1.47
   4  -9  -2  100.56    4.15
   4  -8  -2  710.94   25.13
  -4   8   2  723.86   25.56
   4  -7  -2 1356.39   47.50
  -4   7   2 1302.23   45.60
   4  -6  -2 3073.13  107.08
  -4   6   2 2921.29  101.83
   4  -5  -2 3177.38  110.71
  -4   5   2 3120.72  108.65
   4  -4  -2   34.11    2.11
  -4   4   2   35.72    1.99
   4  -3  -2  131.99    5.17
  -4   3   2  145.29    5.60
   4  -2  -2 1568.75   54.84
  -4   2   2 1898.04   66.22
   4  -1  -2  506.98   17.99
  -4   1   2  493.60   17.52
   4   0  -2  293.04   10.58
  -4   0   2  292.13   10.56
   4   1  -2  501.54   17.79
  -4  -1   2  492.70   17.45
   4   2  -2 1995.72   69.58
  -4  -2   2 2171.81   75.70
   4   3  -2  142.55    5.37
  -4  -3   2  114.79    4.40
   4   4  -2   33.07    1.70
  -4  -4   2   37.42    1.84
   4   5  -2 3122.99  108.69
   4   7  -2 1809.20   63.12
  -4  -7   2 1336.45   46.66
   4   8  -2  715.02   25.07
  -4  -8   2  728.17   25.54
   4   9  -2  117.98    4.35
  -4  -9   2  104.68    3.92
   4  10  -2    8.91    0.77
  -4 -10   2   10.22    0.93
   4  11  -2 2069.38   72.25
  -4 -11   2 2029.94   70.87
  -4 -12   2   62.89    2.49
  -4 -13   2    6.89    0.84
  -4 -14   2   51.33    2.13
  -4 -15   2 2050.11   71.91
  -4 -16   2   23.93    1.22
  -4 -16   2   26.52    1.31
   5 -23  -2   17.16    1.61
   5 -23  -2   14.66    2.13
   5 -22  -2   14.16    1.99
   5 -21  -2   97.81    4.19
   5 -20  -2   82.95    3.74
   5 -19  -2  877.97   30.96
   5 -18  -2 1349.37   47.32
   5 -17  -2  185.07    7.16
   5 -16  -2   17.88    1.93
   5 -15  -2  531.91   19.01
   5 -14  -2   33.25    2.24
   5 -13  -2  312.53   11.42
   5 -12  -2  298.02   10.92
   5 -11  -2    1.41    1.41
   5 -10  -2  914.23   32.23
   5  -9  -2  992.42   34.95
   5  -8  -2   20.46    1.75
   5  -7  -2 1078.77   37.92
   5  -6  -2  821.31   28.96
  -5   6   2  803.41   28.35
   5  -5  -2  234.11    8.73
  -5   5   2  239.32    8.75
   5  -4  -2 1547.22   54.14
  -5   4   2 1491.01   52.15
   5  -3  -2    8.68    1.54
  -5   3   2    6.71    1.27
   5  -2  -2   74.00    3.33
  -5   2   2   59.26    2.81
   5  -1  -2   99.60    4.08
  -5   1   2  104.95    4.26
   5   1  -2   94.12    3.83
  -5  -1   2   93.55    3.76
   5   2  -2   60.15    2.76
  -5  -2   2   61.46    2.67
   5   3  -2    7.55    1.20
  -5  -3   2    7.77    1.18
   5   4  -2 1582.34   55.23
  -5  -4   2 1516.62   52.96
   5   5  -2  235.02    8.50
  -5  -5   2  231.39    8.36
   5   6  -2  804.32   28.22
  -5  -6   2  798.65   28.01
   5   7  -2 1078.31   37.69
  -5  -7   2 1032.53   36.10
   5   8  -2   19.60    1.18
  -5  -8   2   15.21    1.11
   5   9  -2  994.69   34.83
  -5  -9   2  983.81   34.45
   5  10  -2  872.31   30.57
  -5 -10   2  886.81   31.07
   5  11  -2    0.82    0.54
  -5 -11   2    0.88    0.75
  -5 -12   2  276.49    9.86
  -5 -13   2  292.36   10.43
  -5 -14   2   31.82    1.36
   6 -23  -2   31.12    2.02
   6 -23  -2   32.70    2.56
   6 -22  -2    1.18    1.95
   6 -21  -2    5.01    1.88
   6 -20  -2    2.54    1.81
   6 -19  -2  331.79   12.12
   6 -18  -2  229.12    8.57
   6 -17  -2    1.77    1.75
   6 -16  -2   41.65    2.67
   6 -15  -2  139.17    5.60
   6 -14  -2   28.94    2.20
   6 -13  -2  109.62    4.62
   6 -12  -2   12.10    1.70
   6 -11  -2  343.12   12.46
   6 -10  -2  632.76   22.46
   6  -9  -2    0.82    1.54
   6  -8  -2    1.04    1.54
   6  -7  -2  411.56   14.84
   6  -6  -2   45.87    2.54
   6  -5  -2  333.15   12.12
  -6   5   2  336.32   12.24
   6  -4  -2  202.56    7.66
  -6   4   2  206.53    7.75
   6  -3  -2    9.20    1.61
  -6   3   2    9.22    1.43
   6  -2  -2 2930.35  102.17
  -6   2   2 2778.51   96.84
   6  -1  -2    8.97    1.56
  -6   1   2    9.56    1.36
   6   0  -2  971.57   34.15
  -6   0   2 1052.03   36.94
   6   1  -2    8.77    1.38
  -6  -1   2    9.50    1.41
   6   2  -2 2919.02  101.67
  -6  -2   2 2844.23   99.11
   6   3  -2    7.61    1.27
  -6  -3   2    6.30    1.22
   6   4  -2  199.28    7.32
  -6  -4   2  194.40    7.14
   6   5  -2  323.86   11.58
  -6  -5   2  306.18   10.95
   6   6  -2   45.62    2.11
  -6  -6   2   43.40    1.97
   6   7  -2  393.89   13.94
  -6  -7   2  374.40   13.28
   6   8  -2    2.15    0.91
  -6  -8   2    0.77    0.77
   6   9  -2    0.45    0.66
  -6  -9   2    0.59    0.73
   6  10  -2  613.72   21.58
  -6 -10   2  572.93   20.15
   6  11  -2  345.39   12.24
  -6 -11   2  335.42   11.92
  -6 -12   2   12.76    0.82
   7 -23  -2  124.33    5.14
   7 -23  -2  125.80    4.99
   7 -22  -2   49.32    2.86
   7 -21  -2   19.51    2.09
   7 -20  -2  637.29   22.64
   7 -19  -2  270.37    9.99
   7 -18  -2  555.93   19.83
   7 -17  -2   -1.02    1.65
   7 -16  -2   92.19    4.06
   7 -15  -2   32.93    2.36
   7 -14  -2 1029.36   36.28
   7 -13  -2   37.10    2.38
   7 -12  -2   62.03    3.17
   7 -11  -2  177.32    6.82
   7 -10  -2    9.75    1.65
   7  -9  -2  775.76   27.47
   7  -8  -2  337.23   12.31
   7  -7  -2   29.37    2.18
   7  -6  -2  352.87   12.85
   7  -5  -2  161.18    6.30
   7  -4  -2  652.70   23.16
   7  -3  -2    5.67    1.47
   7  -2  -2  248.62    9.20
  -7   2   2  244.99    9.04
   7  -1  -2 1040.24   36.53
  -7   1   2 1031.18   36.24
   7   0  -2  372.81   13.46
  -7   0   2  356.95   12.85
   7   1  -2  973.16   34.20
  -7  -1   2 1016.44   35.69
   7   2  -2  240.00    8.79
  -7  -2   2  236.60    8.63
   7   3  -2    6.46    1.22
  -7  -3   2    3.69    1.13
   7   4  -2  666.52   23.50
  -7  -4   2  607.60   21.44
   7   5  -2  151.46    5.71
  -7  -5   2  137.66    5.19
   7   6  -2  334.51   11.90
  -7  -6   2  314.79   11.26
   7   7  -2   31.77    1.63
  -7  -7   2   27.45    1.47
   7   8  -2  325.90   11.65
  -7  -8   2  317.06   11.31
   7   9  -2  763.07   26.77
  -7  -9   2  730.21   25.65
   7  10  -2    7.50    0.68
  -7 -10   2    6.12    0.79
   7  11  -2  125.83    4.56
   8 -22  -2  339.95   12.33
   8 -21  -2  101.74    4.37
   8 -20  -2   94.66    4.10
   8 -19  -2   23.14    2.18
   8 -18  -2  162.13    6.32
   8 -17  -2   41.13    2.61
   8 -16  -2   86.55    3.85
   8 -15  -2  488.62   17.52
   8 -14  -2    2.18    1.59
   8 -13  -2 1263.25   44.37
   8 -12  -2  128.27    5.26
   8 -11  -2  156.42    6.23
   8 -10  -2   39.39    2.47
   8  -9  -2  253.15    9.43
   8  -8  -2   22.75    1.99
   8  -7  -2    6.16    1.63
   8  -6  -2   30.10    2.15
   8  -5  -2 4822.73  167.87
   8  -3  -2 9999.00  347.43
   8  -2  -2 7712.28  268.11
   8  -1  -2  195.76    7.43
   8   1  -2  235.70    8.70
   8   5  -2 4766.07  165.92
   8   6  -2   31.43    1.72
   8   7  -2    8.66    1.16
   8   8  -2   18.29    1.29
   8   9  -2  255.87    9.16
   8  10  -2   35.24    1.65
   8  11  -2  158.28    5.71
   9 -21  -2    1.22    1.86
   9 -20  -2  306.41   11.22
   9 -19  -2    9.59    1.88
   9 -18  -2   19.69    2.09
   9 -17  -2    9.09    1.88
   9 -16  -2  148.85    5.89
   9 -15  -2    5.08    1.75
   9 -14  -2   -0.88    1.72
   9 -13  -2  106.27    4.53
   9 -12  -2   18.36    2.15
   9 -11  -2    2.58    1.81
   9 -10  -2    0.48    1.75
   9  -9  -2    8.59    1.86
   9  -8  -2  603.07   21.51
   9  -7  -2   49.36    2.76
   9  -6  -2   15.25    1.84
   9  -5  -2  627.32   22.35
   9  -4  -2   13.71    1.84
   9  -3  -2  274.00   10.15
   9  -2  -2   36.17    2.31
   9  -1  -2  910.38   32.09
   9   0  -2 1381.77   48.50
   9   1  -2  911.29   32.09
   9   2  -2   37.73    2.27
   9   3  -2  221.51    8.23
   9   4  -2   12.76    1.43
   9   5  -2  598.76   21.21
   9   6  -2   17.65    1.47
   9   7  -2   46.87    2.22
   9   8  -2  582.90   20.56
   9   9  -2    9.31    1.07
   9  10  -2    1.38    0.91
   9  11  -2    2.40    0.61
  10 -21  -2   36.67    2.76
  10 -20  -2   86.41    3.85
  10 -19  -2  113.84    4.74
  10 -18  -2   43.67    2.67
  10 -17  -2    5.19    1.88
  10 -16  -2   56.79    3.01
  10 -15  -2  543.46   19.40
  10 -14  -2   33.99    2.38
  10 -13  -2   53.24    2.86
  10 -12  -2   86.55    3.94
  10 -11  -2    5.28    1.81
  10 -10  -2  436.04   15.77
  10  -9  -2    1.77    1.72
  10  -8  -2  184.27    7.18
  10  -7  -2  144.09    5.82
  10  -6  -2  303.46   11.22
  10  -5  -2   44.03    2.49
  10  -4  -2  301.42   11.10
  10  -3  -2  321.82   11.78
  10  -2  -2  405.22   14.71
  10  -1  -2   34.77    2.15
  10   0  -2 1063.13   37.39
  10   1  -2   32.93    2.09
  10   2  -2  393.89   14.14
  10   3  -2  329.75   11.97
  10   4  -2  290.77   10.54
  10   5  -2   41.34    2.24
  10   6  -2  305.95   11.06
  10   7  -2  141.21    5.39
  10   8  -2  184.37    6.82
  10   9  -2    0.09    1.07
  10  10  -2  415.87   14.75
  10  11  -2    5.76    0.86
  11 -20  -2  267.88    9.84
  11 -19  -2   47.32    2.72
  11 -18  -2    0.43    1.72
  11 -17  -2  116.47    4.85
  11 -16  -2    9.93    1.86
  11 -15  -2   13.89    1.93
  11 -14  -2  119.05    4.92
  11 -13  -2  396.61   14.37
  11 -12  -2  427.88   15.43
  11 -11  -2  263.57    9.81
  11 -10  -2   22.16    2.11
  11  -9  -2  153.18    6.12
  11  -8  -2  185.75    7.18
  11  -7  -2  267.88   10.02
  11  -6  -2  394.57   14.32
  11  -5  -2   38.19    2.63
  11  -4  -2    9.50    1.79
  11  -3  -2    1.93    1.65
  11  -2  -2    3.42    1.65
  11  -1  -2 1249.65   43.90
  11   0  -2   14.30    1.81
  11   1  -2 1228.34   43.13
  11   2  -2    1.56    1.47
  11   3  -2    2.29    1.47
  11   4  -2   11.56    1.52
  11   5  -2   36.85    2.22
  11   6  -2  400.01   14.35
  11   7  -2  267.43    9.75
  11   8  -2  185.52    6.91
  11   9  -2  151.25    5.67
  11  10  -2   23.39    1.47
  11  11  -2  226.13    8.16
  12 -19  -2   43.49    2.63
  12 -18  -2   -0.18    1.75
  12 -17  -2    2.83    1.75
  12 -16  -2    0.95    1.75
  12 -15  -2    9.34    1.77
  12 -14  -2  400.69   14.48
  12 -13  -2   67.99    3.29
  12 -12  -2    5.48    1.56
  12 -11  -2   29.76    2.24
  12 -10  -2  300.97   11.08
  12  -9  -2  154.61    6.19
  12  -8  -2  141.85    5.69
  12  -7  -2  347.88   12.74
  12  -6  -2 1464.04   51.35
  12  -5  -2 6554.19  227.99
  12  -4  -2 2347.91   82.02
  12  -3  -2 1211.80   42.63
  12  -2  -2  356.72   13.01
  12  -1  -2  146.61    5.80
  12   0  -2  628.00   22.37
  12   1  -2  148.56    5.89
  12   2  -2  352.87   12.78
  12   3  -2 1206.81   42.40
  12   4  -2 2381.90   83.15
  12   5  -2 6483.94  225.54
  12   6  -2 1441.61   50.49
  12   7  -2  345.39   12.42
  12   8  -2  138.20    5.35
  12   9  -2  156.04    5.89
  12  10  -2  297.11   10.67
  12  11  -2   28.71    1.36
  12  11  -2   28.31    1.54
  13 -17  -2   87.64    3.72
  13 -16  -2   19.92    2.13
  13 -15  -2   23.23    2.11
  13 -14  -2  496.55   17.75
  13 -13  -2    2.13    1.52
  13 -12  -2  247.26    9.18
  13 -11  -2  265.39    9.84
  13 -10  -2  287.82   10.58
  13  -9  -2  716.84   25.43
  13  -8  -2   -1.52    1.63
  13  -7  -2    2.49    1.56
  13  -6  -2   23.66    2.18
  13  -5  -2   24.09    2.13
  13  -4  -2  169.70    6.62
  13  -3  -2   38.80    2.52
  13  -2  -2   -0.79    1.56
  13  -1  -2   28.92    2.18
  13   0  -2    2.72    1.56
  13   1  -2   30.94    2.29
  13   2  -2   -0.41    1.65
  13   3  -2   39.50    2.33
  13   4  -2  174.51    6.69
  13   5  -2   30.55    1.97
  13   6  -2   25.07    1.88
  13   7  -2    2.47    1.45
  13   8  -2   -0.54    1.45
  13   9  -2  669.92   23.62
  13  10  -2  259.04    9.36
  13  10  -2  267.65    9.63
  13  11  -2  243.18    8.70
  13  11  -2  243.18    8.77
  13  12  -2  208.18    7.59
  13  12  -2  232.75    8.43
  14 -16  -2    2.65    1.79
  14 -15  -2    2.72    1.56
  14 -14  -2  161.36    6.23
  14 -13  -2   49.50    2.65
  14 -12  -2   20.01    2.02
  14 -11  -2   94.23    4.06
  14 -10  -2   93.53    3.99
  14  -9  -2    1.04    1.65
  14  -8  -2   31.28    2.24
  14  -7  -2    8.32    1.72
  14  -6  -2   29.69    2.11
  14  -5  -2  292.58   10.79
  14  -4  -2    5.51    1.56
  14  -3  -2  238.87    8.95
  14  -2  -2    5.53    1.63
  14  -1  -2  218.25    8.20
  14   0  -2   22.26    1.97
  14   1  -2  222.01    8.32
  14   2  -2    2.49    1.61
  14   3  -2  261.99    9.65
  14   4  -2    8.84    1.59
  14   5  -2  289.18   10.58
  14   6  -2   27.81    1.99
  14   7  -2    9.02    1.59
  14   8  -2   32.57    1.97
  14   9  -2   -0.18    1.45
  14  10  -2   79.55    3.29
  14  10  -2   81.16    3.24
  14  11  -2   86.89    3.49
  14  11  -2   81.86    3.17
  14  12  -2   17.31    0.91
  14  12  -2   15.27    1.09
  15 -14  -2  136.36    5.37
  15 -13  -2  108.49    4.51
  15 -12  -2   70.12    3.29
  15 -11  -2  146.38    5.73
  15 -10  -2  326.80   11.90
  15  -9  -2  799.33   28.19
  15  -8  -2    2.56    1.70
  15  -7  -2   76.40    3.51
  15  -6  -2   13.14    1.93
  15  -5  -2    5.21    1.70
  15  -4  -2  276.72   10.22
  15  -3  -2   43.97    2.56
  15  -2  -2    0.79    1.56
  15  -1  -2  180.78    6.93
  15   0  -2   46.87    2.61
  15   1  -2  181.67    6.96
  15   2  -2    0.84    1.56
  15   3  -2   42.74    2.42
  15   4  -2  274.22   10.04
  15   5  -2    4.96    1.70
  15   6  -2   13.64    1.61
  15   7  -2   69.62    3.22
  15   8  -2    2.56    1.45
  15   9  -2  726.81   25.61
  15   9  -2  726.58   25.59
  15  10  -2  291.22   10.54
  15  10  -2  295.30   10.58
  15  11  -2  127.34    4.87
  15  11  -2  114.65    4.31
  16 -12  -2    1.97    1.75
  16 -11  -2    2.29    1.77
  16 -10  -2    1.75    1.50
  16  -9  -2    1.93    1.50
  16  -8  -2   16.63    1.81
  16  -7  -2  244.08    9.07
  16  -6  -2 1066.08   37.44
  16  -5  -2 1023.47   35.99
  16  -4  -2   40.73    2.49
  16  -3  -2  146.97    5.80
  16  -2  -2   17.04    1.81
  16  -1  -2   21.73    1.95
  16   0  -2  122.56    4.96
  16   1  -2   23.55    2.09
  16   2  -2   13.46    1.81
  16   3  -2  143.41    5.60
  16   4  -2   39.23    2.40
  16   5  -2  987.66   34.67
  16   6  -2 1038.65   36.51
  16   7  -2  231.39    8.57
  16   7  -2  227.99    8.34
  16   8  -2   17.79    1.43
  16   8  -2   15.59    1.88
  16   9  -2   -0.32    1.75
  16   9  -2    3.51    1.07
  16  10  -2   -0.36    1.70
  16  10  -2   -0.32    1.07
  16  11  -2    2.27    1.59
  16  11  -2    2.31    1.07
  17  -9  -2  673.10   23.73
  17  -8  -2   75.81    3.42
  17  -7  -2   51.97    2.70
  17  -6  -2   43.60    2.54
  17  -5  -2  197.94    7.50
  17  -4  -2   35.08    2.31
  17  -3  -2   43.20    2.56
  17  -2  -2   14.10    1.90
  17  -1  -2   57.13    2.95
  17   0  -2  205.96    7.77
  17   1  -2   54.39    2.92
  17   2  -2    8.70    1.86
  17   3  -2   48.02    2.67
  17   4  -2   32.77    2.31
  17   5  -2  185.07    7.05
  17   6  -2   42.92    2.61
  17   6  -2   41.65    2.15
  17   7  -2   47.66    2.33
  17   7  -2   45.39    2.72
  17   8  -2   72.09    3.06
  17   8  -2   67.63    3.26
  17   9  -2  580.18   20.60
  17   9  -2  581.31   20.56
  18  -5  -2  255.19    9.38
  18  -4  -2    7.80    1.84
  18  -3  -2    4.76    1.75
  18  -2  -2   94.98    3.94
  18  -1  -2   10.27    1.84
  18   0  -2   15.27    1.99
  18   1  -2    9.36    1.79
  18   2  -2   93.30    4.01
  18   3  -2    8.34    1.84
  18   3  -2    5.51    1.18
  18   4  -2    7.75    1.36
  18   4  -2    5.51    2.04
  18   5  -2  240.23    8.82
  18   5  -2  253.37    9.38
  16   6   3   91.54    4.03
  16   6   3   88.77    3.63
  16   5   3    8.27    1.93
  16   5   3   13.37    1.29
  16   4   3   47.37    2.76
  16   4   3   49.18    2.33
  16   3   3  252.24    9.36
  16   3   3  258.36    9.36
  16   2   3  167.14    6.44
  16   2   3  164.56    6.12
  16   1   3  549.58   19.56
  16   1   3  558.42   19.74
  16   0   3    0.29    1.45
  16   0   3    0.09    1.09
  16  -1   3  600.80   21.39
  16  -1   3  539.61   19.08
  16  -2   3  174.46    6.50
  16  -3   3  267.43    9.70
  16  -4   3   51.92    2.40
  16  -5   3   15.34    1.36
  16  -6   3   93.92    3.65
  15  10   3   20.03    2.15
  15  10   3   18.38    2.33
  15   9   3   56.82    2.97
  15   9   3   58.49    2.99
  15   8   3   14.12    2.09
  15   8   3   14.82    1.99
  15   6   3  134.26    5.39
  15   6   3  142.46    5.39
  15   5   3    1.52    1.65
  15   5   3    2.36    1.11
  15   4   3    4.69    1.50
  15   4   3    2.92    1.11
  15   3   3   62.91    2.74
  15   2   3   45.30    2.20
  15   1   3  252.47    9.18
  15   0   3    0.00    1.00
  15  -1   3  244.08    8.88
  15  -2   3   48.00    2.27
  15  -3   3   67.83    2.92
  15  -4   3    2.49    1.00
  15  -5   3    2.63    1.02
  15  -6   3  139.04    5.28
  15  -7   3   43.99    2.15
  15  -8   3   18.81    1.41
  15  -9   3   70.32    2.88
  15 -10   3   24.16    1.41
  14  12   3    0.54    1.45
  14  12   3    0.29    1.47
  14  11   3   10.36    1.63
  14  11   3    9.09    1.68
  14  10   3    5.12    1.63
  14  10   3    6.80    1.70
  14   9   3    9.02    1.77
  14   9   3   10.61    1.77
  14   8   3   46.78    2.65
  14   8   3   48.14    2.52
  14   7   3    0.20    1.59
  14   7   3    1.25    1.45
  14   6   3   24.84    1.52
  14   5   3    5.98    1.13
  14   4   3   89.25    3.63
  14   3   3   51.76    2.38
  14   2   3    0.50    1.00
  14   1   3  761.03   26.81
  14   0   3    0.16    1.04
  14  -1   3  784.60   27.63
  14  -2   3   -1.09    1.07
  14  -3   3   54.66    2.47
  14  -4   3   86.80    3.60
  14  -5   3    4.99    1.09
  14  -6   3   22.78    1.50
  14  -7   3   -0.09    1.04
  14  -8   3   54.12    2.40
  14  -9   3   15.12    1.27
  14 -10   3    9.11    1.20
  14 -11   3   14.94    1.25
  14 -12   3    1.16    1.00
  13  12   3   24.50    1.59
  13  12   3   26.95    1.70
  13  11   3  210.36    7.77
  13  11   3  206.44    7.59
  13  10   3  121.02    4.76
  13  10   3  130.65    5.08
  13   9   3   19.69    1.79
  13   9   3   17.88    1.77
  13   8   3   53.17    2.58
  13   7   3  205.17    7.64
  13   6   3  196.42    7.25
  13   5   3    2.27    1.02
  13   4   3  137.79    5.28
  13   3   3    8.39    1.13
  13   2   3  406.58   14.60
  13   1   3   12.33    1.25
  13   0   3   -0.16    1.07
  13  -1   3    9.95    1.29
  13  -2   3  387.09   13.85
  13  -3   3    7.41    1.29
  13  -4   3  132.74    5.10
  13  -5   3   -0.20    1.04
  13  -6   3  196.35    7.30
  13  -7   3  164.49    6.19
  13  -8   3   55.39    2.56
  13  -9   3   20.76    1.54
  13 -10   3  146.31    5.51
  13 -11   3  223.12    8.20
  13 -12   3   34.47    1.84
  13 -13   3   59.69    2.65
  13 -14   3   29.21    1.70
  12  12   3   86.69    3.42
  12  12   3   88.00    3.44
  12  11   3    1.11    1.25
  12  11   3    2.13    1.27
  12  10   3   76.58    3.26
  12  10   3   80.86    3.35
  12   9   3  179.99    6.71
  12   8   3   77.01    3.29
  12   7   3  182.91    6.80
  12   6   3  174.82    6.50
  12   5   3  142.21    5.37
  12   4   3    6.44    1.13
  12   3   3  156.13    5.87
  12   2   3  158.80    6.01
  12   1   3  194.68    7.34
  12   0   3    0.29    1.04
  12  -1   3  203.97    7.61
  12  -2   3  165.76    6.35
  12  -3   3  164.06    6.19
  12  -4   3    6.21    1.16
  12  -5   3  145.97    5.67
  12  -6   3  185.84    6.93
  12  -7   3  132.40    5.17
  12  -8   3   78.44    3.35
  12  -9   3  187.47    6.96
  12 -10   3   81.77    3.47
  12 -11   3    4.08    1.18
  12 -12   3  114.27    4.44
  12 -13   3   30.96    1.77
  12 -14   3  112.39    4.37
  12 -15   3    1.63    1.04
  12 -16   3    0.50    1.07
  11  12   3    2.88    1.00
  11  12   3    4.35    1.02
  11  11   3  891.34   31.32
  11  11   3  858.26   30.14
  11  10   3   49.43    2.42
  11   9   3  899.28   31.57
  11   8   3  125.26    4.90
  11   7   3   21.03    1.59
  11   6   3   10.24    1.13
  11   5   3  123.72    4.76
  11   4   3   12.49    1.20
  11   3   3  152.52    5.85
  11   2   3  201.11    7.55
  11   1   3    7.80    1.11
  11   0   3    1.61    1.16
  11  -1   3   10.24    1.34
  11  -2   3  194.63    7.23
  11  -3   3  146.04    5.60
  11  -4   3   17.86    1.56
  11  -5   3  123.08    4.90
  11  -6   3   11.10    1.36
  11  -7   3   22.44    1.68
  11  -8   3  148.26    5.73
  11  -9   3  937.35   32.95
  11 -10   3   53.19    2.58
  11 -11   3  894.52   31.46
  11 -12   3    7.39    1.27
  11 -13   3  225.20    8.34
  11 -14   3  312.30   11.26
  11 -15   3 1094.18   38.32
  11 -16   3  105.52    4.17
  11 -17   3   68.19    2.90
  10  12   3   33.81    1.63
  10  12   3   34.40    1.65
  10  11   3   81.09    3.29
  10  10   3  105.32    4.10
  10   9   3  335.42   12.01
  10   8   3  329.07   11.83
  10   7   3   65.70    2.90
  10   6   3   77.17    3.17
  10   5   3  609.87   21.58
  10   4   3  192.68    7.23
  10   3   3    0.66    0.97
  10   2   3    8.16    1.13
  10   1   3   46.10    2.29
  10   0   3    0.50    1.04
  10  -1   3   57.02    2.63
  10  -2   3    9.84    1.27
  10  -3   3    0.75    1.11
  10  -4   3  187.67    7.09
  10  -5   3  621.65   22.05
  10  -6   3   74.77    3.29
  10  -7   3   70.01    3.15
  10  -8   3  347.65   12.56
  10  -9   3  341.99   12.40
  10 -10   3  105.91    4.33
  10 -11   3   79.28    3.38
  10 -12   3   45.87    2.27
  10 -13   3  160.23    6.07
  10 -14   3  283.97   10.29
  10 -15   3   48.48    2.36
  10 -16   3   45.94    2.20
  10 -17   3   19.40    1.41
  10 -18   3    1.86    1.16
   9  12   3  888.17   31.23
   9  11   3 1413.50   49.47
   9  10   3   26.04    1.54
   9   9   3    9.38    1.29
   9   8   3   42.47    2.18
   9   7   3  990.15   34.74
   9   6   3  179.29    6.75
   9   5   3    9.29    1.16
   9   4   3   92.26    3.72
   9   3   3    2.54    0.97
   9   2   3  270.60    9.90
   9   1   3   59.17    2.76
   9   0   3    0.50    1.02
   9  -1   3   60.13    2.72
   9  -2   3  258.81    9.56
   9  -3   3   -0.14    1.11
   9  -4   3   86.46    3.63
   9  -5   3    5.96    1.18
   9  -6   3  135.46    5.35
   9  -7   3  960.92   33.84
   9  -8   3   41.54    2.15
   9  -9   3    7.05    1.27
   9 -10   3   25.79    1.72
   9 -11   3 1412.60   49.52
   9 -12   3  954.35   33.59
   9 -13   3  287.14   10.47
   9 -14   3  843.52   29.69
   9 -15   3  664.71   23.52
   9 -16   3  234.56    8.61
   9 -17   3  114.65    4.46
   9 -18   3    8.70    1.20
   9 -19   3    2.92    1.09
   8  12   3    3.63    0.88
   8  11   3    9.77    1.13
   8  10   3   37.92    1.93
   8   9   3   -0.18    1.02
   8   8   3  675.14   23.77
   8   7   3   -0.20    1.09
   8   6   3   23.68    1.70
   8   5   3  147.24    5.51
   8   4   3  237.74    8.66
   8   3   3  390.49   14.05
   8   2   3    0.45    1.04
   8   1   3  273.09    9.99
   8   0   3   -0.43    1.02
   8  -1   3  284.20   10.43
   8  -2   3    1.93    1.22
   8  -3   3  374.40   13.53
   8  -4   3  239.55    8.86
   8  -5   3  153.52    6.01
   8  -6   3   23.71    1.68
   8  -7   3    1.27    1.02
   8  -8   3  661.54   23.46
   8  -9   3    3.01    1.11
   8 -10   3   40.91    2.15
   8 -11   3    7.61    1.34
   8 -12   3    5.10    1.16
   8 -13   3   12.92    1.36
   8 -14   3  282.61   10.29
   8 -15   3   74.65    3.22
   8 -16   3  165.74    6.28
   8 -17   3   53.69    2.49
   8 -18   3    2.86    1.07
   8 -19   3    7.21    1.11
   8 -20   3   10.15    1.22
   7  13   3  751.28   26.70
   7  12   3    0.34    0.86
   7  11   3    9.47    1.09
   7  10   3  384.82   13.67
   7   9   3  189.15    6.96
   7   8   3 1310.39   45.89
   7   7   3    2.33    1.29
   7   6   3   54.91    2.52
   7   5   3   75.33    3.22
   7   4   3  678.08   24.02
   7   3   3  465.28   16.63
   7   2   3   80.68    3.33
   7   1   3 1483.31   51.83
   7   0   3   -0.52    1.00
   7  -1   3 1514.13   53.05
   7  -2   3   88.64    3.74
   7  -3   3  398.87   14.32
   7  -4   3  656.78   23.32
   7  -5   3   77.42    3.40
   7  -6   3   54.55    2.63
   7  -7   3    3.78    1.29
   7  -8   3 1306.99   45.87
   7  -9   3  195.52    7.34
   7 -10   3  424.48   15.30
   7 -11   3   11.35    1.31
   7 -12   3    0.86    1.11
   7 -13   3  797.52   28.19
   7 -14   3  526.24   18.74
   7 -15   3  727.49   25.70
   7 -16   3  125.74    4.94
   7 -17   3  303.91   11.01
   7 -18   3   12.28    1.31
   7 -19   3   31.43    1.79
   7 -20   3    3.35    1.18
   7 -21   3   19.17    1.47
   6  13   3  114.25    4.22
   6  12   3  243.86    8.73
  -6 -11  -3    2.99    0.66
   6  11   3    2.83    0.86
  -6 -10  -3  273.09    9.77
   6  10   3  283.29   10.15
  -6  -9  -3   12.03    1.02
   6   9   3   11.35    1.16
  -6  -8  -3   30.62    1.63
   6   8   3   24.23    1.41
  -6  -7  -3  235.92    8.57
   6   7   3  224.48    8.14
  -6  -6  -3  266.07    9.63
   6   6   3  264.93    9.59
  -6  -5  -3 1847.28   64.52
   6   5   3 1752.77   61.28
  -6  -4  -3  827.21   29.14
   6   4   3  844.20   29.76
  -6  -3  -3 1314.92   46.03
   6   3   3 1342.11   46.98
  -6  -2  -3   84.85    3.51
   6   2   3   74.58    3.13
  -6  -1  -3  111.98    4.42
   6   1   3  110.73    4.42
  -6   0  -3    0.39    1.07
   6   0   3   -0.25    1.07
   6  -1   3  110.28    4.37
   6  -2   3   75.20    3.15
   6  -3   3 1338.03   46.91
   6  -4   3  860.07   30.44
   6  -5   3 1696.79   59.38
   6  -6   3  275.58   10.13
   6  -7   3  241.82    8.97
   6  -8   3   26.83    1.77
   6  -9   3   13.62    1.47
   6 -10   3  287.82   10.56
   6 -11   3    3.06    1.07
   6 -12   3  245.44    9.11
   6 -13   3  115.49    4.62
   6 -14   3   19.42    1.54
   6 -15   3  124.76    4.94
   6 -16   3    3.78    1.13
   6 -17   3  108.56    4.35
   6 -18   3   11.63    1.27
   6 -19   3   43.22    2.13
   6 -20   3   25.22    1.61
   6 -21   3  203.65    7.52
   6 -22   3  153.91    5.76
   6 -22   3  169.36    6.50
  -5 -14  -3   -0.02    0.54
   5  14   3    0.18    0.61
  -5 -13  -3  499.72   17.63
   5  13   3  480.91   17.00
  -5 -12  -3  102.10    3.83
   5  12   3  105.43    3.94
  -5 -11  -3  312.53   11.13
   5  11   3  314.57   11.22
  -5 -10  -3   20.56    1.20
   5  10   3   16.27    1.27
  -5  -9  -3  330.20   11.78
   5   9   3  322.95   11.49
  -5  -8  -3  242.27    8.75
   5   8   3  242.04    8.73
  -5  -7  -3  373.72   13.33
   5   7   3  368.96   13.17
  -5  -6  -3   11.88    1.11
   5   6   3   11.38    1.34
  -5  -5  -3  539.38   19.08
   5   5   3  555.93   19.69
  -5  -4  -3 2644.79   92.19
   5   4   3 2712.78   94.48
  -5  -3  -3   56.54    2.52
   5   3   3   54.71    2.47
  -5  -2  -3   14.89    1.27
   5   2   3   13.33    1.20
  -5  -1  -3  122.36    4.76
   5   1   3  114.95    4.56
  -5   0  -3    1.02    1.07
   5   0   3    2.04    1.04
  -5   1  -3  115.38    4.58
   5  -1   3  118.73    4.69
  -5   2  -3   15.14    1.43
   5  -2   3   11.42    1.36
  -5   3  -3   53.49    2.61
   5  -3   3   53.15    2.56
   5  -4   3 2531.48   88.27
   5  -5   3  531.45   18.97
   5  -6   3   17.81    1.63
   5  -7   3  357.85   12.92
   5  -8   3  238.19    8.84
   5  -9   3  330.66   12.06
   5 -10   3   17.07    1.50
   5 -11   3  266.97    9.86
   5 -12   3  110.17    4.44
   5 -13   3  557.97   19.90
   5 -14   3    0.11    1.07
   5 -15   3  237.06    8.77
   5 -16   3   11.76    1.29
   5 -17   3   39.86    2.09
   5 -18   3   41.95    2.13
   5 -19   3   18.24    1.45
   5 -20   3   19.42    1.50
   5 -21   3    2.63    1.09
   5 -22   3    9.07    1.27
   5 -22   3    7.39    1.84
  -4 -16  -3  111.84    4.10
  -4 -15  -3   74.18    2.81
  -4 -14  -3   76.69    2.95
   4  14   3   78.30    3.04
  -4 -13  -3   88.02    3.35
   4  13   3   95.23    3.60
  -4 -12  -3  145.57    5.35
   4  12   3  149.49    5.53
  -4 -11  -3  510.15   18.02
   4  11   3  477.51   16.88
  -4 -10  -3  348.33   12.42
   4  10   3  332.02   11.83
  -4  -9  -3  365.33   13.01
   4   9   3  348.33   12.40
  -4  -8  -3  270.15    9.72
   4   8   3  266.97    9.65
  -4  -7  -3  131.58    4.96
   4   7   3  128.98    4.96
  -4  -6  -3  715.25   25.20
   4   6   3  674.68   23.80
  -4  -5  -3  341.76   12.24
   4   5   3  333.38   11.94
  -4  -4  -3  282.38   10.22
   4   4   3  284.20   10.29
  -4  -3  -3 1994.81   69.62
   4   3   3 1932.94   67.49
  -4  -1  -3 1319.00   46.16
   4   1   3 1304.95   45.67
  -4   0  -3    2.52    1.07
   4   0   3   -0.09    0.95
  -4   1  -3 1299.28   45.53
   4  -1   3 1311.75   45.96
  -4   3  -3 1973.96   68.94
   4  -3   3 1838.66   64.25
  -4   4  -3  308.90   11.26
   4  -4   3  269.01    9.88
  -4   5  -3  338.81   12.28
   4  -5   3  337.45   12.22
  -4   6  -3  648.62   23.00
   4  -6   3  678.31   24.00
   4  -7   3  130.63    5.14
   4  -8   3  280.80   10.29
   4  -9   3  382.78   13.80
   4 -10   3  362.61   13.17
   4 -11   3  514.00   18.36
   4 -12   3  157.67    6.03
   4 -13   3   93.96    3.85
   4 -14   3   79.82    3.40
   4 -15   3   75.20    3.26
   4 -16   3  133.87    5.26
   4 -17   3    5.64    1.16
   4 -18   3   16.27    1.36
   4 -19   3    9.63    1.25
   4 -20   3   -0.14    1.13
   4 -21   3   25.81    1.61
   4 -22   3   95.64    4.17
   4 -22   3   96.84    3.90
   4 -23   3   65.56    3.31
   4 -23   3   61.94    2.74
  -3 -18  -3    7.52    0.63
  -3 -17  -3   11.74    0.79
  -3 -16  -3  416.32   14.71
  -3 -15  -3  521.25   18.38
  -3 -14  -3   96.16    3.65
   3  14   3  101.03    3.85
  -3 -13  -3   25.54    1.29
   3  13   3   27.81    1.52
  -3 -12  -3   40.48    1.79
   3  12   3   43.01    1.99
  -3 -11  -3   83.38    3.26
   3  11   3   82.02    3.24
  -3 -10  -3  625.05   22.03
   3  10   3  537.12   18.95
  -3  -9  -3  251.11    9.04
   3   9   3  246.12    8.93
  -3  -8  -3  642.05   22.60
   3   8   3  671.74   23.71
  -3  -7  -3   19.99    1.27
   3   7   3   20.90    1.50
  -3  -6  -3  136.43    5.12
   3   6   3  134.85    5.08
  -3  -5  -3 2300.31   80.18
   3   5   3 2245.24   78.28
  -3  -4  -3 1836.62   64.09
   3   4   3 1796.28   62.73
  -3  -3  -3 1470.39   51.38
   3   3   3 1467.89   51.33
  -3  -2  -3  692.36   24.41
   3   2   3  700.07   24.70
  -3  -1  -3  710.49   25.07
   3   1   3  735.42   25.95
  -3   0  -3   -0.05    1.02
   3   0   3   -0.57    0.97
  -3   1  -3  791.63   27.90
   3  -1   3  708.45   24.97
  -3   2  -3  683.52   24.18
   3  -2   3  673.10   23.73
  -3   3  -3 1448.18   50.72
   3  -3   3 1406.48   49.22
  -3   4  -3 1791.98   62.64
   3  -4   3 1797.42   62.82
  -3   5  -3 2246.15   78.39
   3  -5   3 2384.17   83.15
  -3   6  -3  142.42    5.53
   3  -6   3  133.64    5.24
  -3   7  -3   18.09    1.59
   3  -7   3   18.09    1.47
   3  -8   3  668.11   23.66
   3  -9   3  274.45   10.04
   3 -10   3  609.64   21.64
   3 -11   3   88.30    3.69
   3 -12   3   44.24    2.24
   3 -13   3   27.56    1.75
   3 -14   3   96.43    3.97
   3 -15   3  549.58   19.56
   3 -16   3  426.75   15.30
   3 -17   3   15.39    1.41
   3 -18   3    9.65    1.13
   3 -19   3    7.55    1.13
   3 -20   3    3.60    1.04
   3 -21   3    2.72    1.00
   3 -22   3    8.66    1.18
   3 -23   3   98.45    4.28
   3 -23   3   96.66    3.90
  -2 -20  -3   33.54    1.50
  -2 -20  -3   29.14    1.38
  -2 -19  -3   13.96    1.13
  -2 -18  -3    0.95    0.95
  -2 -17  -3    3.83    1.09
  -2 -16  -3   52.26    2.36
  -2 -15  -3 2665.19   92.96
  -2 -14  -3   62.53    2.72
   2  14   3   53.64    2.29
  -2 -13  -3  564.09   19.94
   2  13   3  550.26   19.47
  -2 -12  -3   47.91    2.22
   2  12   3   44.83    2.04
  -2 -11  -3  119.23    4.58
   2  11   3  119.50    4.51
  -2 -10  -3    4.69    1.09
   2  10   3    4.19    1.13
  -2  -9  -3   73.59    3.04
   2   9   3   77.10    3.24
  -2  -8  -3   33.63    1.86
   2   8   3   33.47    1.86
  -2  -7  -3 1766.37   61.64
   2   7   3 1738.27   60.65
  -2  -6  -3   55.18    2.47
   2   6   3   52.78    2.40
  -2  -5  -3  565.45   19.97
   2   5   3  577.00   20.42
  -2  -4  -3  207.69    7.59
   2   4   3  212.78    7.84
  -2  -1  -3  365.78   13.10
   2   1   3  356.27   12.80
  -2   0  -3    1.36    1.04
   2   0   3    0.39    1.18
  -2   1  -3  369.86   13.28
   2  -1   3  363.97   13.08
  -2   4  -3  223.53    8.25
   2  -4   3  215.32    7.91
  -2   5  -3  565.67   20.08
   2  -5   3  570.43   20.22
  -2   6  -3   50.74    2.42
   2  -6   3   50.72    2.42
  -2   7  -3 1687.50   59.01
   2  -7   3 1841.16   64.32
  -2   8  -3   35.76    1.99
   2  -8   3   33.99    1.86
  -2   9  -3   82.38    3.54
   2  -9   3   81.63    3.44
   2 -10   3    6.01    1.16
   2 -11   3  117.28    4.62
   2 -12   3   50.56    2.45
   2 -13   3  606.01   21.51
   2 -14   3   59.94    2.70
   2 -15   3 2662.92   92.87
   2 -16   3   69.33    3.06
   2 -17   3    5.39    1.00
   2 -18   3    0.43    0.88
   2 -19   3   12.22    1.22
   2 -20   3   40.14    2.02
   2 -21   3  171.31    6.41
   2 -22   3   67.22    3.26
   2 -22   3   69.01    2.99
   2 -23   3  600.57   21.37
   2 -23   3  678.99   24.02
  -1 -23  -3   18.72    1.13
  -1 -23  -3   16.41    1.20
  -1 -22  -3    0.79    0.93
  -1 -22  -3   -0.45    1.22
  -1 -21  -3   26.58    1.75
  -1 -21  -3   23.03    1.36
  -1 -20  -3    8.14    1.29
  -1 -19  -3   25.50    1.61
  -1 -18  -3  155.17    5.78
  -1 -17  -3   83.02    3.49
  -1 -16  -3   67.38    2.95
  -1 -15  -3  649.07   22.91
  -1 -14  -3    4.56    1.31
   1  14   3    5.64    1.07
  -1 -13  -3 1045.91   36.67
   1  13   3 1021.88   35.88
  -1 -12  -3  391.62   13.98
   1  12   3  392.75   13.96
  -1 -11  -3  540.29   19.11
   1  11   3  548.45   19.35
  -1 -10  -3    1.18    1.09
   1  10   3    2.58    1.13
  -1  -9  -3  457.34   16.25
   1   9   3  478.87   17.02
  -1  -8  -3 1322.17   46.26
   1   8   3 1369.76   47.89
  -1  -7  -3  185.50    6.89
   1   7   3  196.94    7.23
  -1  -6  -3    2.56    1.20
   1   6   3    3.31    1.18
  -1  -5  -3  926.70   32.52
   1   5   3  904.03   31.73
  -1  -4  -3  460.29   16.34
   1   4   3  448.28   15.91
  -1  -3  -3  146.83    5.55
   1   3   3  151.91    5.71
  -1  -2  -3   49.90    2.45
   1   2   3   53.96    2.58
  -1  -1  -3  194.40    7.21
   1   1   3  198.87    7.34
  -1   0  -3    0.93    0.95
   1   0   3    0.39    1.31
  -1   1  -3  200.91    7.43
   1  -1   3  196.94    7.37
  -1   2  -3   45.85    2.22
   1  -2   3   51.81    2.54
  -1   3  -3  153.66    5.82
   1  -3   3  147.88    5.64
  -1   4  -3  386.18   13.85
   1  -4   3  463.46   16.50
  -1   5  -3  962.51   33.84
   1  -5   3  898.82   31.59
  -1   6  -3    1.99    1.07
   1  -6   3    4.62    1.04
  -1   7  -3  188.63    7.05
   1  -7   3  184.68    6.89
  -1   8  -3 1435.26   50.24
   1  -8   3 1421.44   49.75
  -1   9  -3  461.42   16.50
   1  -9   3  467.31   16.66
  -1  10  -3    1.11    1.00
   1 -10   3    2.42    0.97
   1 -11   3  560.23   19.90
   1 -12   3  418.36   14.98
   1 -13   3 1021.43   35.85
   1 -14   3    3.40    0.97
   1 -15   3  652.93   23.14
   1 -16   3   73.22    3.10
   1 -17   3   85.26    3.47
   1 -18   3  168.02    6.28
   1 -19   3   28.17    1.65
   1 -20   3   11.97    1.27
   1 -21   3   42.79    2.24
   1 -22   3    2.86    1.50
   1 -22   3    1.59    1.56
   1 -23   3   21.51    1.99
   1 -23   3   26.61    2.33
   1 -24   3   78.12    3.76
   1 -24   3   79.07    3.85
   0 -23  -3    8.91    1.31
   0 -23  -3    6.30    1.65
   0 -22  -3    0.00    1.50
   0 -22  -3   -1.70    1.04
   0 -21  -3   22.28    1.72
   0 -20  -3    2.27    1.52
   0 -19  -3  110.91    4.40
   0 -18  -3  201.43    7.43
   0 -17  -3  153.88    5.87
   0 -16  -3  252.24    9.25
   0 -15  -3  614.63   21.80
   0 -14  -3    5.98    1.38
   0 -13  -3  185.97    6.93
   0  13   3  197.19    7.32
   0 -12  -3   18.15    1.50
   0  12   3   20.46    1.47
   0 -11  -3  961.83   33.79
   0  11   3  912.42   32.05
   0 -10  -3   61.42    2.76
   0  10   3   69.76    3.01
   0  -9  -3  193.63    7.18
   0   9   3  194.45    7.16
   0  -8  -3 1518.21   53.05
   0   8   3 1532.48   53.51
   0  -7  -3  240.91    8.79
   0   7   3  244.31    8.93
   0  -6  -3    9.61    1.36
   0   6   3   13.26    1.43
   0  -5  -3 3113.92  108.40
   0  -4  -3 2196.52   76.60
   0  -3  -3   -1.95    1.29
   0   3   3   -0.75    1.27
   0  -2  -3 2898.62  100.96
   0  -1  -3 1393.11   48.73
   0   1   3 1351.41   47.25
   0   0  -3    2.61    1.18
   0   0   3   -0.86    1.18
   0   1  -3 1454.07   50.86
   0  -1   3 1390.61   48.66
   0   2  -3 2835.17   98.74
   0   3  -3    1.07    1.02
   0  -3   3    0.00    1.22
   0   4  -3 2338.84   81.59
   0  -4   3 2138.05   74.58
   0   5  -3 3224.97  112.36
   0   6  -3   10.11    1.27
   0  -6   3   10.15    1.45
   0   7  -3  250.43    9.16
   0  -7   3  371.00   13.33
   0   8  -3 1482.85   51.88
   0  -8   3 1595.94   55.77
   0   9  -3  190.98    7.12
   0  -9   3  189.37    7.03
   0  10  -3   64.48    2.86
   0 -10   3   60.60    2.65
   0  11  -3  969.30   34.11
   0 -11   3  909.93   32.00
   0 -12   3   18.72    1.38
   0 -13   3  185.11    6.91
   0 -14   3    4.10    0.86
   0 -15   3  538.25   19.13
   0 -16   3  254.73    9.31
   0 -17   3  171.42    6.48
   0 -18   3  227.77    8.39
   0 -19   3  123.90    4.85
   0 -20   3    1.38    1.27
   0 -21   3   23.64    1.86
   0 -22   3   -1.50    1.54
   0 -22   3    2.99    1.75
   0 -23   3   10.31    1.77
   0 -23   3    8.34    1.90
   0 -24   3   55.34    3.20
   0 -24   3   60.33    3.33
   1 -24  -3    9.36    2.09
   1 -24  -3   10.97    1.65
   1 -23  -3    0.84    1.34
   1 -23  -3    2.67    1.61
   1 -22  -3    9.90    1.81
   1 -21  -3   52.24    2.70
   1 -20  -3  197.49    7.37
   1 -19  -3  235.47    8.66
   1 -18  -3   81.11    3.51
   1 -17  -3  461.65   16.50
   1 -16  -3    6.80    1.45
   1 -15  -3   84.19    3.58
   1 -14  -3  373.49   13.46
   1 -13  -3  166.62    6.37
  -1  13   3  163.42    6.14
   1 -12  -3  440.57   15.71
  -1  12   3  452.13   16.11
   1 -11  -3   28.24    1.88
  -1  11   3   28.37    1.84
   1 -10  -3  244.54    8.95
  -1  10   3  246.80    9.04
   1  -9  -3 1250.55   43.79
  -1   9   3 1270.05   44.40
   1  -8  -3 3956.99  137.75
  -1   8   3 3909.40  136.02
   1  -7  -3 2551.88   88.95
  -1   7   3 2551.88   88.98
   1  -6  -3 2488.42   86.71
  -1   6   3 2347.91   81.86
   1  -5  -3  373.49   13.39
  -1   5   3  365.56   13.10
   1  -4  -3  120.36    4.69
  -1   4   3  123.83    4.83
   1  -3  -3  238.87    8.77
  -1   3   3  234.79    8.59
   1  -2  -3 2502.02   87.21
   1  -1  -3    0.61    1.34
  -1   1   3   -0.48    1.43
   1   0  -3    0.84    1.43
  -1   0   3   -0.57    1.31
   1   1  -3    1.54    1.18
  -1  -1   3   -0.52    1.16
   1   2  -3 2483.89   86.57
   1   3  -3  231.39    8.48
  -1  -3   3  237.28    8.70
   1   4  -3  124.38    4.80
  -1  -4   3  125.85    4.94
   1   5  -3  376.21   13.48
  -1  -5   3  368.73   13.24
   1   6  -3 2531.48   88.27
  -1  -6   3 2613.07   91.11
   1   7  -3 2531.48   88.27
  -1  -7   3 2554.14   89.04
   1   9  -3 1263.70   44.24
  -1  -9   3 1316.05   46.05
   1  10  -3  257.91    9.36
  -1 -10   3  250.88    9.16
   1  11  -3   24.29    1.52
  -1 -11   3   29.01    1.79
  -1 -12   3  451.90   16.16
  -1 -13   3  162.59    6.12
  -1 -14   3  363.52   13.05
  -1 -15   3   85.30    3.56
  -1 -16   3    6.44    1.31
  -1 -17   3  446.69   15.93
  -1 -18   3   78.32    3.33
  -1 -19   3  230.48    8.48
  -1 -20   3  197.49    7.34
  -1 -21   3   51.63    2.56
  -1 -22   3   10.13    1.70
  -1 -22   3   14.07    1.90
  -1 -23   3    4.17    1.99
  -1 -23   3    3.47    1.79
  -1 -24   3   12.44    2.29
  -1 -24   3   14.50    2.27
   2 -24  -3    5.94    1.79
   2 -24  -3    7.98    2.24
   2 -23  -3   27.58    2.42
   2 -22  -3   13.67    2.18
   2 -21  -3    3.26    1.72
   2 -20  -3   60.03    2.95
   2 -19  -3   21.55    1.95
   2 -18  -3  347.88   12.53
   2 -17  -3  315.47   11.49
   2 -16  -3   21.14    1.79
   2 -15  -3  386.18   13.92
   2 -14  -3  162.13    6.30
   2 -13  -3  571.57   20.31
   2 -12  -3   58.88    2.76
  -2  12   3   66.24    2.99
   2 -11  -3   31.64    1.95
  -2  11   3   31.73    2.02
   2 -10  -3 1558.77   54.53
  -2  10   3 1639.23   57.32
   2  -9  -3  888.17   31.25
  -2   9   3  857.58   30.16
   2  -8  -3 1329.65   46.57
  -2   8   3 1347.10   47.16
   2  -7  -3 1666.20   58.24
  -2   7   3 1694.75   59.22
   2  -6  -3 1807.16   63.12
  -2   6   3 1820.53   63.55
   2  -5  -3 4840.86  168.41
   2  -4  -3  820.86   28.90
  -2   4   3  838.54   29.51
   2  -2  -3 2309.38   80.54
  -2   2   3 2196.29   76.60
   2  -1  -3  365.10   13.12
  -2   1   3  373.49   13.42
   2   0  -3    0.00    1.45
  -2   0   3   -0.95    1.13
   2   1  -3  377.12   13.53
  -2  -1   3  373.49   13.39
   2   2  -3 2225.98   77.60
  -2  -2   3 2212.83   77.17
   2   4  -3  814.52   28.65
  -2  -4   3  814.74   28.69
   2   6  -3 1852.26   64.66
  -2  -6   3 1825.07   63.71
   2   7  -3 1595.04   55.73
  -2  -7   3 1661.44   58.02
   2   8  -3 1471.75   51.45
  -2  -8   3 1336.00   46.73
   2   9  -3  912.42   32.05
  -2  -9   3  959.56   33.72
   2  10  -3 1542.23   53.92
  -2 -10   3 1589.60   55.55
   2  11  -3   27.20    1.61
  -2 -11   3   31.32    1.90
   2  12  -3   65.93    2.83
  -2 -12   3   63.93    2.83
  -2 -13   3  569.07   20.15
  -2 -14   3  163.70    6.14
  -2 -15   3  363.29   13.05
  -2 -16   3   21.24    1.59
  -2 -17   3  319.55   11.54
  -2 -18   3  336.10   12.06
  -2 -19   3   23.41    1.63
  -2 -20   3   57.93    2.72
  -2 -21   3    5.44    1.45
  -2 -21   3    5.21    1.41
  -2 -22   3   14.57    1.81
  -2 -22   3   17.63    1.95
  -2 -23   3   32.36    2.31
  -2 -23   3   32.91    2.20
  -2 -24   3    9.34    2.04
  -2 -24   3    8.86    2.06
   3 -23  -3    0.25    1.99
   3 -22  -3   61.03    3.22
   3 -21  -3    2.76    1.79
   3 -20  -3   40.59    2.38
   3 -19  -3    2.15    1.70
   3 -18  -3   37.24    2.27
   3 -17  -3  104.50    4.35
   3 -16  -3  331.79   12.06
   3 -15  -3  231.84    8.63
   3 -14  -3   63.21    3.22
   3 -13  -3  473.89   17.00
   3 -12  -3   30.37    1.97
  -3  12   3   36.65    2.13
   3 -11  -3  253.37    9.34
  -3  11   3  266.75    9.75
   3 -10  -3  357.85   12.92
  -3  10   3  370.54   13.30
   3  -9  -3 1075.14   37.76
  -3   9   3 1058.14   37.17
   3  -8  -3  854.86   30.12
  -3   8   3  795.93   28.10
   3  -7  -3  569.30   20.24
  -3   7   3  546.64   19.40
   3  -6  -3  326.35   11.81
  -3   6   3  336.32   12.12
   3  -5  -3  237.51    8.79
  -3   5   3  256.32    9.38
   3  -4  -3   41.70    2.36
  -3   4   3   50.92    2.56
   3  -3  -3  115.36    4.67
  -3   3   3  127.75    5.03
   3  -2  -3 2279.92   79.55
   3  -1  -3 3716.76  129.34
   3   0  -3   -0.57    1.38
  -3   0   3   -2.76    1.18
   3   1  -3 3589.85  124.90
   3   2  -3 2302.58   80.34
  -3  -2   3 2329.78   81.22
   3   3  -3  122.52    4.78
  -3  -3   3  126.69    4.92
   3   4  -3   42.52    2.22
  -3  -4   3   44.56    2.29
   3   5  -3  251.11    9.16
  -3  -5   3  259.72    9.45
   3   6  -3  332.92   11.97
  -3  -6   3  329.98   11.83
   3   7  -3  575.65   20.33
  -3  -7   3  532.58   18.83
   3   8  -3  877.29   30.80
  -3  -8   3  855.08   30.03
   3   9  -3 1116.62   39.16
  -3  -9   3 1190.04   41.70
   3  10  -3  378.48   13.58
  -3 -10   3  359.21   12.85
   3  11  -3  245.90    8.91
  -3 -11   3  253.83    9.20
   3  12  -3   27.94    1.52
  -3 -12   3   31.07    1.72
   3  13  -3  459.84   16.34
  -3 -13   3  460.29   16.36
  -3 -14   3   63.59    2.79
  -3 -15   3  219.72    8.02
  -3 -16   3  323.18   11.60
  -3 -17   3  116.51    4.60
  -3 -18   3   37.35    1.95
  -3 -19   3    3.88    1.29
  -3 -20   3   40.48    2.13
  -3 -21   3    4.35    1.43
  -3 -21   3    4.51    1.45
  -3 -22   3   62.26    2.83
  -3 -22   3   54.87    2.56
   4 -23  -3   10.43    2.20
   4 -22  -3  264.93    9.81
   4 -21  -3    0.84    1.88
   4 -20  -3    2.58    1.61
   4 -19  -3   38.69    2.52
   4 -18  -3   24.43    2.02
   4 -17  -3  285.78   10.54
   4 -16  -3  244.54    9.11
   4 -15  -3  756.04   26.77
   4 -14  -3  110.94    4.67
   4 -13  -3  291.00   10.70
   4 -12  -3    0.14    1.41
   4 -11  -3    7.34    1.54
  -4  11   3    6.12    1.31
   4 -10  -3 1480.36   51.85
  -4  10   3 1444.78   50.54
   4  -9  -3   84.19    3.63
  -4   9   3   91.70    3.85
   4  -8  -3  240.23    8.93
  -4   8   3  232.98    8.66
   4  -7  -3    5.98    1.31
  -4   7   3    6.05    1.41
   4  -6  -3   26.06    1.79
  -4   6   3   30.10    1.88
   4  -5  -3  669.47   23.71
  -4   5   3  666.98   23.62
   4  -4  -3  387.77   13.98
  -4   4   3  394.79   14.14
   4  -3  -3  943.92   33.22
  -4   3   3  914.91   32.16
   4  -2  -3  155.58    5.96
  -4   2   3  165.01    6.30
   4  -1  -3   12.58    1.45
  -4   1   3   16.20    1.52
   4   0  -3   -0.11    1.41
  -4   0   3    1.45    1.18
   4   1  -3   16.29    1.65
  -4  -1   3   16.93    1.63
   4   2  -3  163.72    6.26
  -4  -2   3  160.23    6.10
   4   3  -3  938.71   32.95
  -4  -3   3  958.20   33.65
   4   4  -3  388.22   13.89
  -4  -4   3  403.63   14.41
   4   5  -3  693.95   24.48
  -4  -5   3  676.72   23.84
   4   6  -3   27.76    1.72
  -4  -6   3   29.58    1.68
   4   7  -3    5.55    1.09
  -4  -7   3    4.46    1.16
   4   8  -3  243.40    8.86
  -4  -8   3  239.32    8.70
   4   9  -3   87.75    3.49
  -4  -9   3   90.09    3.58
   4  10  -3 1736.00   60.60
  -4 -10   3 1479.91   51.72
   4  11  -3    5.73    0.88
  -4 -11   3    8.05    1.22
   4  12  -3    0.07    0.77
  -4 -12   3   -0.91    1.04
   4  13  -3  277.17    9.95
  -4 -13   3  271.51    9.79
  -4 -14   3  102.08    3.99
  -4 -15   3  743.35   26.18
  -4 -16   3  230.26    8.39
  -4 -17   3  272.64    9.81
  -4 -18   3   25.00    1.54
  -4 -19   3   32.82    1.70
  -4 -20   3    1.13    1.04
  -4 -20   3   -0.25    1.11
   5 -23  -3    9.81    1.97
   5 -22  -3    4.51    1.81
   5 -21  -3    2.13    1.95
   5 -20  -3   22.82    2.04
   5 -19  -3  221.49    8.34
   5 -18  -3  249.30    9.25
   5 -17  -3  300.06   11.04
   5 -16  -3    7.50    1.75
   5 -15  -3   -2.29    1.63
   5 -14  -3    1.65    1.75
   5 -13  -3  341.31   12.46
   5 -12  -3    2.22    1.75
   5 -11  -3   76.53    3.42
   5 -10  -3 1309.48   45.92
  -5  10   3 1239.00   43.54
   5  -9  -3   51.17    2.63
  -5   9   3   57.00    2.81
   5  -8  -3  625.28   22.21
  -5   8   3  614.85   21.73
   5  -7  -3  567.94   20.24
  -5   7   3  562.05   19.99
   5  -6  -3 1510.50   52.90
  -5   6   3 1425.51   49.97
   5  -5  -3    9.22    1.61
  -5   5   3    8.52    1.47
   5  -4  -3   99.90    4.12
  -5   4   3  100.96    4.17
   5  -3  -3  989.70   34.83
  -5   3   3  932.36   32.82
   5  -2  -3 1129.99   39.66
  -5   2   3 1055.88   37.05
   5  -1  -3  420.86   15.12
  -5   1   3  415.42   14.84
   5   0  -3   -0.73    1.38
  -5   0   3   -0.91    1.11
   5   1  -3  410.43   14.73
  -5  -1   3  423.80   15.16
   5   2  -3 1080.58   37.92
  -5  -2   3 1071.06   37.55
   5   3  -3  936.67   32.88
  -5  -3   3  821.31   28.90
   5   4  -3   97.86    3.97
  -5  -4   3  102.80    4.08
   5   5  -3    6.93    1.27
  -5  -5   3    9.13    1.25
   5   6  -3 1522.97   53.24
  -5  -6   3 1474.01   51.49
   5   7  -3  529.64   18.79
  -5  -7   3  546.18   19.31
   5   8  -3  834.23   29.35
  -5  -8   3  613.27   21.64
   5   9  -3   51.81    2.20
  -5  -9   3   54.48    2.47
   5  10  -3 1293.16   45.24
  -5 -10   3 1255.77   43.94
   5  11  -3   76.58    3.10
  -5 -11   3   80.84    3.29
   5  12  -3    2.20    0.77
  -5 -12   3    2.99    1.00
   5  13  -3  324.08   11.56
  -5 -13   3  322.50   11.56
  -5 -14   3   -0.11    1.07
  -5 -15   3   -0.48    1.07
  -5 -16   3   10.18    1.11
  -5 -17   3  264.71    9.50
  -5 -18   3  201.97    7.32
   6 -23  -3    5.10    2.09
   6 -22  -3   16.97    2.29
   6 -21  -3  145.25    5.76
   6 -20  -3  287.37   10.56
   6 -19  -3  161.91    6.32
   6 -18  -3    1.75    1.77
   6 -17  -3   99.99    4.31
   6 -16  -3  607.15   21.64
   6 -15  -3  186.95    7.21
   6 -14  -3  144.57    5.78
   6 -13  -3  131.17    5.39
   6 -12  -3 2583.60   90.18
   6 -11  -3   77.64    3.56
   6 -10  -3    1.88    1.54
   6  -9  -3    3.06    1.52
  -6   9   3    0.34    1.18
   6  -8  -3   21.10    1.81
  -6   8   3   24.59    1.81
   6  -7  -3   13.21    1.75
  -6   7   3   11.72    1.45
   6  -6  -3  809.53   28.62
  -6   6   3 1048.40   36.87
   6  -5  -3   18.63    1.86
  -6   5   3   18.15    1.65
   6  -4  -3  298.25   10.95
  -6   4   3  295.53   10.77
   6  -3  -3 1157.64   40.66
  -6   3   3 1023.92   35.99
   6  -2  -3  401.14   14.46
  -6   2   3  381.65   13.76
   6  -1  -3    5.62    1.52
  -6   1   3    7.50    1.31
   6   0  -3    1.20    1.38
  -6   0   3   -0.16    1.36
   6   1  -3    4.51    1.45
  -6  -1   3    6.91    1.38
   6   2  -3  374.85   13.48
  -6  -2   3  393.21   14.10
   6   3  -3 1085.79   38.10
  -6  -3   3 1098.26   38.50
   6   4  -3  302.33   10.95
  -6  -4   3  299.15   10.83
   6   5  -3   17.59    1.43
  -6  -5   3   20.40    1.54
   6   6  -3 1074.92   37.69
  -6  -6   3 1075.59   37.69
   6   7  -3   10.65    1.34
  -6  -7   3   10.67    1.29
   6   8  -3   18.36    1.34
  -6  -8   3   20.96    1.50
   6   9  -3    0.95    0.84
  -6  -9   3    0.63    1.07
   6  10  -3    2.31    0.82
  -6 -10   3    0.97    1.02
   6  11  -3   68.90    2.76
  -6 -11   3   82.11    3.35
   6  12  -3 2422.70   84.51
  -6 -12   3 2461.22   85.89
   6  13  -3  111.84    4.19
  -6 -13   3  115.85    4.44
  -6 -14   3  110.80    4.22
  -6 -15   3  223.55    8.07
  -6 -16   3  539.16   19.15
   7 -22  -3   17.79    2.11
   7 -21  -3  243.18    9.07
   7 -20  -3 1071.97   37.64
   7 -19  -3  316.15   11.54
   7 -18  -3  117.46    4.85
   7 -17  -3   63.86    3.20
   7 -16  -3   -2.63    1.77
   7 -15  -3    7.14    1.84
   7 -14  -3  810.21   28.67
   7 -13  -3  104.77    4.53
   7 -12  -3  177.95    6.89
   7 -11  -3    5.80    1.79
   7 -10  -3  146.77    5.87
   7  -9  -3   18.45    1.88
   7  -8  -3  160.82    6.26
   7  -7  -3 1634.24   57.25
  -7   7   3 1643.53   57.54
   7  -6  -3   60.19    2.99
  -7   6   3   70.35    3.22
   7  -5  -3 1089.19   38.30
  -7   5   3 1006.93   35.47
   7  -4  -3   94.91    4.06
  -7   4   3  136.07    5.37
   7  -3  -3   43.04    2.47
  -7   3   3   43.58    2.24
   7  -2  -3  344.03   12.49
  -7   2   3  337.45   12.24
   7  -1  -3   28.94    2.06
  -7   1   3   28.90    1.90
   7   0  -3    1.50    1.18
  -7   0   3    0.02    1.22
   7   1  -3   29.14    2.04
  -7  -1   3   29.21    1.77
   7   2  -3  336.78   12.22
  -7  -2   3  325.44   11.76
   7   3  -3   41.34    2.27
  -7  -3   3   43.92    2.27
   7   4  -3  132.47    5.14
  -7  -4   3  136.25    5.24
   7   5  -3 1031.40   36.17
  -7  -5   3 1018.71   35.76
   7   6  -3   59.74    2.72
  -7  -6   3   64.73    2.86
   7   7  -3 1703.37   59.54
  -7  -7   3 1654.87   57.81
   7   8  -3  141.62    5.30
  -7  -8   3  134.94    5.14
   7   9  -3   15.68    1.34
  -7  -9   3   13.71    1.29
   7  10  -3  125.76    4.71
  -7 -10   3  132.83    5.03
   7  11  -3    3.31    0.73
  -7 -11   3    3.08    1.07
   7  12  -3  142.03    5.21
  -7 -12   3  162.97    6.05
   7  13  -3   82.45    3.15
  -7 -13   3   87.77    3.42
   7  14  -3  817.69   28.80
  -7 -14   3  790.95   27.85
  -7 -15   3    7.86    0.84
   8 -22  -3   12.51    2.29
   8 -21  -3   27.17    2.24
   8 -20  -3   18.65    2.06
   8 -19  -3   71.84    3.47
   8 -18  -3   58.67    3.06
   8 -17  -3  410.88   14.80
   8 -16  -3   39.16    2.58
   8 -15  -3   66.77    3.35
   8 -14  -3  612.59   21.85
   8 -13  -3  365.10   13.33
   8 -12  -3   59.47    3.13
   8 -11  -3    3.33    1.84
   8 -10  -3   17.61    2.06
   8  -9  -3  237.96    8.95
   8  -8  -3  519.44   18.61
   8  -7  -3    9.18    1.59
   8  -6  -3   13.58    1.86
  -8   6   3   14.66    1.63
   8  -5  -3 1534.98   53.80
  -8   5   3 1485.80   52.08
   8  -4  -3  926.47   32.68
  -8   4   3  880.69   31.05
   8  -3  -3  679.44   24.16
  -8   3   3  587.88   20.94
   8  -2  -3  333.60   12.12
  -8   2   3  321.14   11.69
   8  -1  -3  332.02   12.06
  -8   1   3  330.20   11.99
   8   0  -3    0.88    1.43
  -8   0   3   -1.20    1.27
   8   1  -3  350.37   12.76
  -8  -1   3  339.49   12.31
   8   2  -3  326.58   11.81
  -8  -2   3  335.42   12.15
   8   3  -3  605.33   21.48
  -8  -3   3  585.16   20.76
   8   4  -3  917.41   32.30
  -8  -4   3  888.17   31.25
   8   5  -3 1513.67   52.92
  -8  -5   3 1531.13   53.58
   8   6  -3   13.67    1.47
  -8  -6   3   11.92    1.47
   8   7  -3    7.32    1.41
  -8  -7   3    5.10    1.31
   8   8  -3  493.38   17.50
  -8  -8   3  512.87   18.20
   8   9  -3  208.52    7.66
  -8  -9   3  216.75    7.93
   8  10  -3   18.49    1.45
  -8 -10   3   13.58    1.22
   8  11  -3    2.52    0.73
  -8 -11   3    1.38    1.25
   8  12  -3   57.88    2.36
  -8 -12   3   53.28    2.36
   8  13  -3  286.92   10.20
  -8 -13   3  329.75   11.76
   8  14  -3  482.73   17.22
   9 -21  -3  232.30    8.63
   9 -20  -3  394.34   14.21
   9 -19  -3  109.62    4.67
   9 -18  -3    1.72    1.63
   9 -17  -3  152.55    5.98
   9 -16  -3  155.06    6.19
   9 -15  -3   15.46    2.02
   9 -14  -3   77.30    3.65
   9 -13  -3  225.59    8.57
   9 -12  -3  864.15   30.57
   9 -11  -3   50.92    2.97
   9 -10  -3   70.71    3.56
   9  -9  -3  187.88    7.32
   9  -8  -3   -0.48    1.79
   9  -7  -3  312.75   11.54
   9  -6  -3    5.30    1.77
   9  -5  -3  974.06   34.38
   9  -4  -3 1373.16   48.18
   9  -3  -3  695.31   24.70
  -9   3   3  683.75   24.29
   9  -2  -3  991.29   34.95
  -9   2   3  851.91   30.07
   9  -1  -3    6.75    1.56
  -9   1   3    0.95    1.25
   9   0  -3    1.34    1.36
  -9   0   3   -2.13    1.20
   9   1  -3   -0.39    1.45
  -9  -1   3   -0.07    1.16
   9   2  -3  856.67   30.19
  -9  -2   3  823.13   29.03
   9   3  -3  698.71   24.70
  -9  -3   3  674.91   23.89
   9   4  -3 1210.44   42.47
  -9  -4   3 1213.61   42.56
   9   5  -3  934.40   32.84
  -9  -5   3  936.90   32.95
   9   6  -3    5.53    1.31
  -9  -6   3    7.41    1.22
   9   7  -3  296.66   10.74
  -9  -7   3  287.37   10.40
   9   8  -3   -2.61    1.27
  -9  -8   3    0.34    1.07
   9   9  -3  195.38    7.18
  -9  -9   3  185.54    6.91
   9  10  -3   68.47    2.99
  -9 -10   3   63.59    2.72
   9  11  -3   43.47    1.93
  -9 -11   3   49.84    2.36
   9  12  -3  808.17   28.40
   9  13  -3  205.51    7.41
  10 -20  -3   61.15    3.08
  10 -19  -3    1.52    1.81
  10 -18  -3   71.96    3.44
  10 -17  -3  232.98    8.73
  10 -16  -3  103.09    4.40
  10 -15  -3   43.08    2.52
  10 -14  -3   19.45    2.11
  10 -13  -3   25.34    2.27
  10 -12  -3  381.87   13.89
  10 -11  -3   31.98    2.22
  10 -10  -3  121.29    5.08
  10  -9  -3  425.39   15.41
  10  -8  -3   90.40    4.01
  10  -7  -3   35.76    2.52
  10  -6  -3   19.88    2.13
  10  -5  -3    2.49    1.84
  10  -4  -3  589.47   21.08
  10  -3  -3    3.15    1.72
  10  -2  -3  246.58    9.22
  10  -1  -3  421.08   15.23
  10   0  -3   -0.41    1.43
  10   1  -3  551.85   19.69
  10   2  -3  230.48    8.57
 -10  -2   3  257.68    9.54
  10   3  -3   -1.84    1.36
 -10  -3   3    0.54    1.13
  10   4  -3  577.46   20.53
 -10  -4   3  569.98   20.24
  10   5  -3    4.42    1.52
 -10  -5   3    3.40    1.13
  10   6  -3   21.62    1.72
 -10  -6   3   23.03    1.75
  10   7  -3   41.45    2.33
  10   8  -3   88.50    3.67
  10   9  -3  404.31   14.44
  10  10  -3  111.80    4.37
  10  11  -3   28.42    1.65
  10  12  -3  334.74   11.90
  10  13  -3   18.06    0.95
  11 -19  -3   38.73    2.40
  11 -18  -3    4.62    1.63
  11 -17  -3    3.33    1.90
  11 -16  -3  167.30    6.50
  11 -15  -3    9.50    1.90
  11 -14  -3   32.11    2.20
  11 -13  -3    1.84    1.81
  11 -12  -3   84.62    3.74
  11 -11  -3   48.84    2.83
  11 -10  -3    3.92    1.88
  11  -9  -3   59.01    3.15
  11  -8  -3  192.71    7.43
  11  -7  -3   17.54    1.86
  11  -6  -3  131.45    5.42
  11  -5  -3  278.30   10.31
  11  -4  -3   22.53    2.06
  11  -3  -3  353.09   12.90
  11  -2  -3    3.40    1.79
  11  -1  -3  149.60    5.96
  11   0  -3   -1.54    1.59
  11   1  -3  131.88    5.37
  11   2  -3   -0.95    1.43
  11   3  -3  302.55   11.10
  11   4  -3   26.09    2.06
  11   5  -3  260.17    9.56
  11   6  -3  132.65    5.24
  11   7  -3   18.70    1.81
  11   8  -3  184.46    6.87
  11   9  -3   57.54    2.65
  11  10  -3    2.04    1.36
  11  11  -3   35.92    1.90
  11  12  -3   73.29    2.86
  11  13  -3    0.25    0.52
  12 -18  -3   -0.34    1.61
  12 -17  -3   32.88    2.22
  12 -16  -3   22.50    2.13
  12 -15  -3  138.97    5.58
  12 -14  -3    1.77    1.52
  12 -13  -3   48.93    2.76
  12 -12  -3   14.91    1.77
  12 -11  -3  760.12   26.92
  12 -10  -3   41.88    2.63
  12  -9  -3    2.24    1.84
  12  -8  -3   77.24    3.65
  12  -7  -3  128.61    5.21
  12  -6  -3 1105.06   38.91
  12  -5  -3 1705.63   59.74
  12  -4  -3 1411.01   49.50
  12  -3  -3  326.35   12.01
  12  -2  -3  775.31   27.47
  12  -1  -3  183.37    7.12
  12   0  -3    0.63    1.34
  12   1  -3  178.54    6.89
  12   2  -3  779.16   27.56
  12   3  -3  305.27   11.20
  12   4  -3 1453.62   50.92
  12   5  -3 1637.19   57.32
  12   6  -3 1073.10   37.69
  12   7  -3  123.49    4.90
  12   8  -3   67.11    3.04
  12   9  -3    1.93    1.38
  12  10  -3   36.35    2.09
  12  11  -3  743.81   26.18
  12  12  -3   12.35    1.16
  12  13  -3   35.29    1.47
  13 -17  -3   51.22    2.83
  13 -16  -3    0.48    1.77
  13 -15  -3    2.58    1.75
  13 -14  -3   46.32    2.72
  13 -13  -3   29.05    2.29
  13 -12  -3  138.68    5.55
  13 -11  -3  139.38    5.48
  13 -10  -3    0.79    1.47
  13  -9  -3    5.67    1.56
  13  -8  -3   80.30    3.58
  13  -7  -3  157.01    6.21
  13  -6  -3   66.54    3.38
  13  -5  -3   32.09    2.36
  13  -4  -3  226.29    8.52
  13  -3  -3  594.00   21.17
  13  -2  -3  337.91   12.33
  13  -1  -3   13.14    1.81
  13   0  -3    0.95    1.34
  13   1  -3   10.40    1.70
  13   2  -3  342.21   12.44
  13   3  -3  531.68   18.99
  13   4  -3  226.18    8.43
  13   5  -3   33.63    2.15
  13   6  -3   69.51    3.24
  13   7  -3  151.64    5.82
  13   8  -3   73.11    3.24
  13   9  -3    6.12    1.29
  13  10  -3    0.79    1.43
  13  11  -3  118.12    4.60
  13  12  -3  108.92    4.19
  14 -15  -3   58.13    2.90
  14 -14  -3   73.79    3.40
  14 -13  -3   22.23    2.09
  14 -12  -3   89.72    3.99
  14 -11  -3   24.66    2.11
  14 -10  -3    8.02    1.88
  14  -9  -3   -0.59    1.77
  14  -8  -3  340.17   12.42
  14  -7  -3   13.48    1.99
  14  -6  -3  221.28    8.32
  14  -5  -3   15.41    1.86
  14  -4  -3   42.40    2.63
  14  -3  -3   39.86    2.52
  14  -2  -3   71.03    3.40
  14  -1  -3   23.32    2.02
  14   0  -3    3.01    1.68
  14   1  -3   25.97    1.93
  14   2  -3   74.22    3.47
  14   3  -3   41.38    2.38
  14   4  -3   45.08    2.63
  14   5  -3   15.07    1.86
  14   6  -3  201.39    7.52
  14   7  -3   14.30    1.75
  14   8  -3  334.74   12.08
  14   9  -3   -0.77    1.41
  14  10  -3    7.55    1.59
  14  11  -3   18.27    1.75
  15 -14  -3   15.89    2.09
  15 -13  -3    3.42    1.68
  15 -12  -3  119.39    4.90
  15 -11  -3   70.39    3.31
  15 -10  -3  379.38   13.69
  15  -9  -3  109.64    4.58
  15  -8  -3   36.85    2.49
  15  -7  -3  120.36    4.99
  15  -6  -3   58.58    2.99
  15  -5  -3   67.92    3.33
  15  -4  -3  299.38   10.95
  15  -3  -3  135.68    5.37
  15  -2  -3  156.19    6.07
  15  -1  -3   97.11    4.15
  15   0  -3   -1.88    1.59
  15   1  -3  124.56    5.01
  15   2  -3  153.00    6.01
  15   3  -3  134.12    5.33
  15   4  -3  270.83    9.95
  15   5  -3   59.26    2.99
  15   6  -3   51.13    2.70
  15   7  -3  116.90    4.74
  15   8  -3   32.11    2.13
  15   9  -3   99.13    4.17
  15  10  -3  327.03   11.81
  15  11  -3   64.91    2.76
  15  11  -3   56.23    2.81
  15  12  -3   95.14    3.65
  15  12  -3   86.62    3.60
  16 -12  -3    3.20    1.88
  16 -11  -3    4.03    1.65
  16 -10  -3   51.65    2.74
  16  -9  -3   20.17    1.90
  16  -8  -3  736.78   26.04
  16  -7  -3  895.65   31.55
  16  -6  -3 1497.36   52.40
  16  -5  -3   97.75    4.19
  16  -4  -3    4.10    1.59
  16  -3  -3  433.32   15.55
  16  -2  -3   57.77    2.81
  16  -1  -3   -2.29    1.61
  16   0  -3   -2.56    1.61
  16   1  -3    1.11    1.65
  16   2  -3   53.21    2.97
  16   3  -3  415.42   14.91
  16   4  -3    6.80    1.77
  16   5  -3  104.39    4.28
  16   6  -3 1329.88   46.57
  16   7  -3  804.77   28.37
  16   8  -3  733.15   25.88
  16   9  -3   18.06    2.09
  16  10  -3   46.94    2.27
  16  10  -3   45.64    2.52
  16  11  -3    5.80    1.34
  16  11  -3    1.45    1.79
  16  12  -3    2.65    1.84
  16  12  -3    1.41    1.18
  17  -9  -3  211.70    7.82
  17  -8  -3   14.50    1.99
  17  -7  -3  216.12    8.05
  17  -6  -3    2.67    1.61
  17  -5  -3    3.22    1.84
  17  -4  -3   78.32    3.47
  17  -3  -3   12.22    1.61
  17  -2  -3  103.09    4.24
  17  -1  -3   28.83    2.20
  17   0  -3   -0.34    1.68
  17   1  -3   31.68    2.27
  17   2  -3   96.79    4.28
  17   3  -3   11.10    1.99
  17   4  -3   72.48    3.44
  17   5  -3    4.28    1.95
  17   6  -3   -2.20    1.79
  17   7  -3  217.57    8.14
  17   8  -3   12.67    2.06
  17   9  -3  163.45    6.23
  17   9  -3  156.40    6.12
  18  -4  -3   17.72    2.02
  18  -3  -3   52.58    2.63
  18  -2  -3   14.12    1.93
  18  -1  -3   10.92    1.86
  18   0  -3    1.81    1.70
  18   1  -3    8.97    1.84
  18   2  -3   15.48    2.09
  18   3  -3   56.16    3.06
  18   4  -3   19.13    2.04
  15   7   4   66.13    3.35
  15   6   4    0.66    1.79
  15   5   4   60.06    2.88
  15   4   4    6.93    1.45
  15   3   4   25.00    1.59
  15   2   4    0.34    1.09
  15   1   4    0.05    1.09
  15   0   4  233.43    8.52
  15  -1   4    0.93    1.16
  15  -2   4   -0.68    1.02
  15  -3   4   24.48    1.56
  15  -4   4    4.44    1.13
  15  -5   4   61.01    2.61
  15  -6   4    5.03    1.04
  15  -7   4   83.67    3.40
  14  10   4   67.11    3.38
  14  10   4   62.94    3.15
  14   9   4  160.30    6.32
  14   9   4  155.06    6.01
  14   8   4  339.49   12.26
  14   7   4   26.11    2.09
  14   6   4   83.81    3.60
  14   5   4    8.20    1.52
  14   4   4  580.18   20.51
  14   3   4  111.28    4.35
  14   2   4   42.06    2.11
  14   1   4   93.06    3.76
  14   0   4 1312.43   45.92
  14  -1   4   92.51    3.74
  14  -2   4   41.09    2.06
  14  -3   4  110.01    4.31
  14  -4   4  578.36   20.44
  14  -5   4    8.91    1.16
  14  -6   4   89.27    3.60
  14  -7   4   29.01    1.63
  14  -8   4  349.01   12.46
  14  -9   4  165.15    6.14
  14 -10   4   79.96    3.20
  13  12   4   -1.36    1.68
  13  12   4    0.32    1.65
  13  11   4   35.13    2.27
  13  11   4   43.51    2.56
  13  10   4  221.42    8.20
  13   9   4  116.04    4.65
  13   8   4  122.22    4.90
  13   7   4   32.14    2.22
  13   6   4    2.92    1.47
  13   5   4  132.13    5.19
  13   4   4    0.86    0.95
  13   3   4   37.62    1.97
  13   2   4  201.20    7.41
  13   1   4    7.14    1.16
  13   0   4  384.82   13.80
  13  -1   4    6.30    1.25
  13  -2   4  211.02    7.75
  13  -3   4   42.52    2.18
  13  -4   4    1.18    1.02
  13  -5   4  103.41    4.15
  13  -6   4    0.45    0.97
  13  -7   4   29.01    1.68
  13  -8   4  122.15    4.76
  13  -9   4  121.52    4.62
  13 -10   4  246.35    8.95
  13 -11   4   54.01    2.42
  13 -12   4    1.86    1.07
  12  13   4   12.31    1.47
  12  13   4   10.52    1.45
  12  12   4    0.39    1.38
  12  12   4    1.34    1.50
  12  11   4   17.88    1.79
  12  10   4   42.52    2.31
  12   9   4    2.09    1.47
  12   8   4  282.61   10.31
  12   7   4   10.24    1.54
  12   6   4  156.92    6.01
  12   5   4  973.61   34.20
  12   4   4  143.53    5.44
  12   3   4   93.19    3.81
  12   2   4  665.84   23.55
  12   1   4  606.01   21.46
  12   0   4  745.85   26.38
  12  -1   4  620.97   21.94
  12  -2   4  687.60   24.32
  12  -3   4   88.39    3.67
  12  -4   4  144.05    5.51
  12  -5   4 1067.21   37.48
  12  -6   4  155.63    5.85
  12  -7   4   11.76    1.34
  12  -8   4  285.33   10.31
  12  -9   4    0.61    1.02
  12 -10   4   48.48    2.31
  12 -11   4   23.34    1.47
  12 -12   4    0.16    0.95
  12 -13   4   22.64    1.47
  12 -14   4   58.90    2.63
  11  13   4    7.71    1.25
  11  13   4    8.91    1.29
  11  12   4    6.78    1.45
  11  11   4    6.23    1.31
  11  10   4   40.14    2.13
  11   9   4    1.18    1.34
  11   8   4  278.53   10.09
  11   7   4    3.85    1.34
  11   6   4    4.78    1.41
  11   5   4   84.44    3.67
  11   4   4  441.25   15.77
  11   3   4   31.93    1.75
  11   2   4  579.95   20.62
  11   1   4   51.38    2.52
  11   0   4    7.84    1.18
  11  -1   4   53.73    2.54
  11  -2   4  569.75   20.24
  11  -3   4   34.31    1.86
  11  -4   4  452.81   16.23
  11  -5   4   93.44    3.85
  11  -6   4    5.85    1.09
  11  -7   4    3.72    1.13
  11  -8   4  276.94   10.02
  11  -9   4   -0.63    1.09
  11 -10   4   49.41    2.27
  11 -11   4    6.87    1.18
  11 -12   4    6.48    1.09
  11 -13   4   13.19    1.22
  11 -14   4    1.45    1.02
  11 -15   4  131.42    4.96
  11 -16   4   16.77    1.27
  10  13   4   18.40    1.38
  10  12   4   62.23    2.74
  10  11   4   36.67    1.97
  10  10   4   28.92    1.81
  10   9   4    6.03    1.31
  10   8   4   28.46    1.97
  10   7   4    1.93    1.43
  10   6   4  550.72   19.63
  10   5   4   23.18    1.86
  10   4   4  105.34    4.24
  10   3   4  350.83   12.71
  10   2   4 1315.60   46.10
  10   1   4  115.24    4.53
  10   0   4 1108.46   38.96
  10  -1   4  114.09    4.51
  10  -2   4 1382.23   48.39
  10  -3   4  357.17   12.94
  10  -4   4  110.05    4.51
  10  -5   4   23.21    1.61
  10  -6   4  538.93   19.22
  10  -7   4    2.49    1.13
  10  -8   4   31.62    1.77
  10  -9   4    8.27    1.22
  10 -10   4   30.07    1.75
  10 -11   4   42.72    2.18
  10 -12   4   72.45    3.04
  10 -13   4   22.46    1.59
  10 -14   4    2.61    1.11
  10 -15   4    5.85    1.11
  10 -16   4   15.80    1.38
  10 -17   4    6.93    1.16
   9  14   4  189.60    6.89
   9  13   4  504.26   17.84
   9  12   4   -1.27    1.18
   9  11   4    5.42    1.20
   9  10   4   11.76    1.38
   9   9   4  408.84   14.57
   9   8   4  389.13   13.94
   9   7   4   18.43    1.63
   9   6   4  401.82   14.39
   9   5   4    3.22    1.43
   9   4   4    3.88    1.47
   9   3   4  156.76    5.92
   9   2   4  343.12   12.40
   9   1   4  196.99    7.41
   9   0   4  580.63   20.67
   9  -1   4  197.83    7.39
   9  -2   4  349.24   12.67
   9  -3   4  157.08    6.05
   9  -4   4    3.67    1.18
   9  -5   4    1.59    1.04
   9  -6   4  412.24   14.87
   9  -7   4   16.91    1.45
   9  -8   4  417.23   14.96
   9  -9   4  440.35   15.82
   9 -10   4   12.53    1.27
   9 -11   4    9.79    1.27
   9 -12   4    2.38    1.02
   9 -13   4  539.61   19.22
   9 -14   4  231.39    8.48
   9 -15   4   50.90    2.38
   9 -16   4   63.89    2.76
   9 -17   4   26.83    1.65
   9 -18   4   92.78    3.69
   8  14   4   61.42    2.54
   8  13   4   80.21    3.24
   8  12   4   30.37    1.75
   8  11   4  471.39   16.73
   8  10   4   60.92    2.63
   8   9   4  128.82    4.96
   8   8   4  563.63   19.94
   8   7   4   84.60    3.54
   8   6   4  165.67    6.35
   8   5   4  165.53    6.32
   8   4   4  549.81   19.49
   8   3   4   66.88    2.97
   8   2   4  852.36   30.12
   8   1   4   20.62    1.56
   8   0   4  147.49    5.62
   8  -1   4   19.65    1.52
   8  -2   4  854.63   30.21
   8  -3   4   66.13    3.04
   8  -4   4  524.88   18.70
   8  -5   4  164.90    6.30
   8  -6   4  168.95    6.48
   8  -7   4   84.99    3.56
   8  -8   4  573.83   20.42
   8  -9   4  119.50    4.76
   8 -10   4   59.01    2.72
   8 -11   4  472.07   16.93
   8 -12   4   35.92    1.97
   8 -13   4   86.87    3.65
   8 -14   4   78.64    3.33
   8 -15   4   20.92    1.52
   8 -16   4    3.47    1.07
   8 -17   4   23.16    1.54
   8 -18   4   31.71    1.77
   8 -19   4    1.47    1.04
   7  15   4    6.39    0.84
   7  14   4   64.16    2.65
   7  13   4 2295.78   80.18
   7  12   4  281.48   10.18
  -7 -11  -4  786.87   27.72
   7  11   4  791.63   27.81
  -7 -10  -4  983.13   34.52
   7  10   4  972.02   34.15
  -7  -9  -4  602.16   21.28
   7   9   4  625.73   22.10
  -7  -8  -4  186.45    6.89
   7   8   4  195.58    7.27
  -7  -7  -4  115.90    4.49
   7   7   4  125.78    5.03
  -7  -6  -4  426.75   15.25
   7   6   4  438.76   15.73
  -7  -5  -4  402.04   14.44
   7   5   4  408.39   14.64
  -7  -4  -4   -1.25    0.97
   7   4   4   -0.91    1.31
  -7  -3  -4   14.82    1.31
   7   3   4   17.81    1.63
  -7  -2  -4   13.89    1.31
   7   2   4   13.30    1.36
  -7  -1  -4  102.39    4.22
   7   1   4   99.26    3.97
  -7   0  -4  205.71    7.73
   7   0   4  211.11    7.84
   7  -1   4  102.55    4.26
   7  -2   4   13.37    1.47
   7  -3   4   14.48    1.41
   7  -4   4   -0.07    1.02
   7  -5   4  387.77   14.03
   7  -6   4  426.75   15.32
   7  -7   4  116.96    4.65
   7  -8   4  204.94    7.73
   7  -9   4  632.76   22.41
   7 -10   4 1033.89   36.40
   7 -11   4  836.95   29.53
   7 -12   4  287.60   10.56
   7 -13   4 2434.03   84.92
   7 -14   4   76.67    3.29
   7 -15   4    7.48    1.16
   7 -16   4    1.56    1.04
   7 -17   4   16.57    1.38
   7 -18   4    0.48    1.02
   7 -19   4    1.13    1.07
   7 -20   4   -0.54    1.09
   6  15   4    2.42    0.88
  -6 -14  -4    1.07    0.75
   6  14   4    0.39    0.97
  -6 -13  -4  329.07   11.74
   6  13   4  334.28   11.97
  -6 -12  -4  586.07   20.67
   6  12   4  590.60   20.83
  -6 -11  -4   17.72    1.22
   6  11   4   20.96    1.50
  -6 -10  -4  857.35   30.12
   6  10   4  899.50   31.55
  -6  -9  -4  129.07    4.92
   6   9   4  130.04    5.01
  -6  -8  -4  377.80   13.53
   6   8   4  376.89   13.53
  -6  -7  -4  311.17   11.22
   6   7   4  309.13   11.13
  -6  -6  -4   12.35    1.18
   6   6   4   10.88    1.34
  -6  -5  -4  208.03    7.71
   6   5   4  208.86    7.73
  -6  -4  -4    6.80    1.13
   6   4   4    9.11    1.50
  -6  -3  -4   95.30    3.92
   6   3   4   95.30    4.03
  -6  -2  -4   76.47    3.31
   6   2   4   66.47    2.99
  -6  -1  -4  923.75   32.52
   6   1   4  918.09   32.32
  -6   0  -4  350.37   12.69
   6   0   4  342.21   12.44
  -6   1  -4  950.49   33.50
   6  -1   4  939.62   33.13
  -6   2  -4   75.83    3.31
   6  -2   4   74.24    3.17
  -6   3  -4   94.07    3.97
   6  -3   4   99.63    4.08
  -6   4  -4    7.84    1.20
   6  -4   4    6.87    1.34
   6  -5   4  217.14    8.14
   6  -6   4   13.03    1.43
   6  -7   4  299.83   10.99
   6  -8   4  348.79   12.65
   6  -9   4  139.33    5.44
   6 -10   4  969.98   34.20
   6 -11   4   17.45    1.45
   6 -12   4  599.89   21.35
   6 -13   4  314.57   11.42
   6 -14   4    1.43    1.20
   6 -15   4   -0.09    1.07
   6 -16   4  142.78    5.48
   6 -17   4   20.37    1.45
   6 -18   4    1.95    1.04
   6 -19   4   -0.02    1.02
   6 -20   4   59.54    2.65
   6 -21   4   84.67    3.44
  -5 -16  -4    7.89    0.77
  -5 -15  -4   27.65    1.36
   5  15   4   23.25    1.43
  -5 -14  -4  360.12   12.80
   5  14   4  357.40   12.76
  -5 -13  -4 3055.00  106.54
   5  13   4 3014.20  105.04
  -5 -12  -4 1706.54   59.60
   5  12   4 1803.54   63.00
  -5 -11  -4  808.40   28.42
   5  11   4  803.64   28.19
  -5 -10  -4  101.98    3.99
   5  10   4  100.24    3.94
  -5  -9  -4 2950.75  102.85
   5   9   4 2953.01  102.94
  -5  -8  -4   21.67    1.43
   5   8   4   19.94    1.52
  -5  -7  -4   11.31    1.29
   5   7   4   13.12    1.34
  -5  -6  -4  248.84    9.11
   5   6   4  232.30    8.54
  -5  -5  -4 1119.33   39.30
   5   5   4 1122.73   39.46
  -5  -4  -4  232.07    8.57
   5   4   4  216.09    8.05
  -5  -3  -4  544.60   19.35
   5   3   4  518.76   18.38
  -5  -2  -4  205.94    7.66
   5   2   4  212.44    7.86
  -5  -1  -4   17.16    1.43
   5   1   4   19.47    1.72
  -5   0  -4  174.69    6.62
   5   0   4  178.06    6.75
  -5   1  -4   16.93    1.50
   5  -1   4   18.06    1.38
  -5   2  -4  210.95    7.89
   5  -2   4  203.74    7.61
  -5   3  -4  554.11   19.76
   5  -3   4  525.11   18.79
  -5   4  -4  238.87    8.95
   5  -4   4  213.67    7.93
  -5   5  -4 1064.72   37.48
   5  -5   4 1133.61   39.82
  -5   6  -4  240.91    9.00
   5  -6   4  236.60    8.82
   5  -7   4   12.80    1.34
   5  -8   4   23.89    1.72
   5  -9   4 2923.55  102.01
   5 -10   4  104.61    4.24
   5 -11   4  833.10   29.44
   5 -12   4 1696.34   59.38
   5 -13   4 2921.29  101.85
   5 -14   4  371.45   13.39
   5 -15   4   30.84    1.88
   5 -16   4    7.95    1.13
   5 -17   4  149.74    5.76
   5 -18   4  110.39    4.40
   5 -19   4   86.53    3.54
   5 -20   4    2.63    1.04
   5 -21   4   17.31    1.31
  -4 -18  -4   24.63    1.18
  -4 -17  -4  105.13    3.92
  -4 -16  -4   27.63    1.36
   4  16   4   31.41    1.68
  -4 -15  -4   92.85    3.58
   4  15   4   94.69    3.76
  -4 -14  -4  435.13   15.43
   4  14   4  415.42   14.75
  -4 -13  -4   50.18    2.20
   4  13   4   47.48    2.22
  -4 -12  -4  482.05   17.09
   4  12   4  485.22   17.16
  -4 -11  -4   87.25    3.47
   4  11   4   95.82    3.78
  -4 -10  -4  179.15    6.64
   4  10   4  185.75    6.96
  -4  -9  -4   58.36    2.58
   4   9   4   56.09    2.63
  -4  -8  -4   12.31    1.22
   4   8   4    9.31    1.25
  -4  -7  -4   12.31    1.16
   4   7   4   10.47    1.38
  -4  -6  -4  149.35    5.67
   4   6   4  145.11    5.69
  -4  -5  -4   -0.73    0.91
   4   5   4    2.36    1.31
  -4  -4  -4  273.77    9.97
   4   4   4  271.73    9.90
  -4  -3  -4   83.76    3.49
   4   3   4   81.45    3.49
  -4  -2  -4  382.55   13.76
   4   2   4  375.76   13.60
  -4  -1  -4  204.63    7.66
   4   1   4  202.84    7.66
  -4   0  -4   11.20    1.34
   4   0   4    8.57    1.41
  -4   1  -4  200.68    7.55
   4  -1   4  209.32    7.75
  -4   2  -4  385.95   13.92
   4  -2   4  373.94   13.53
  -4   3  -4   80.84    3.51
   4  -3   4   78.51    3.40
  -4   4  -4  268.33    9.88
   4  -4   4  271.73    9.95
  -4   5  -4   -0.36    1.07
   4  -5   4   -0.52    1.11
  -4   6  -4  159.62    6.16
   4  -6   4  150.91    5.82
  -4   7  -4   11.17    1.47
   4  -7   4    9.07    1.29
  -4   8  -4   10.18    1.45
   4  -8   4   10.77    1.36
   4  -9   4   63.12    2.97
   4 -10   4  196.49    7.41
   4 -11   4   92.19    3.88
   4 -12   4  505.39   18.06
   4 -13   4   50.18    2.52
   4 -14   4  448.28   16.05
   4 -15   4   96.32    3.92
   4 -16   4   27.83    1.70
   4 -17   4  117.51    4.65
   4 -18   4   31.34    1.75
   4 -19   4  332.24   12.01
   4 -20   4   -0.14    0.97
   4 -21   4    6.35    1.18
   4 -22   4   -1.43    0.97
  -3 -20  -4   17.86    0.97
  -3 -19  -4    1.13    0.70
  -3 -18  -4   41.02    1.81
  -3 -17  -4   54.57    2.27
  -3 -16  -4   11.42    1.00
   3  16   4   10.49    1.20
  -3 -15  -4  241.59    8.73
   3  15   4  236.15    8.57
  -3 -14  -4  597.40   21.10
   3  14   4  598.53   21.17
  -3 -13  -4  926.70   32.54
   3  13   4  924.66   32.43
  -3 -12  -4  450.32   16.00
   3  12   4  456.89   16.20
  -3 -11  -4 1841.38   64.32
   3  11   4 1556.05   54.44
  -3 -10  -4   81.86    3.35
   3  10   4   82.70    3.42
  -3  -9  -4   17.86    1.31
   3   9   4   21.71    1.52
  -3  -8  -4    3.04    0.88
   3   8   4    1.04    1.29
  -3  -7  -4  125.44    4.80
   3   7   4  127.50    5.05
  -3  -6  -4   76.17    3.17
   3   6   4   79.48    3.44
  -3  -5  -4   97.16    3.90
   3   5   4  101.15    4.08
  -3  -4  -4   66.77    2.92
   3   4   4   72.59    3.22
  -3  -3  -4  646.13   22.87
   3   3   4  639.10   22.71
  -3  -2  -4  492.24   17.54
   3   2   4  481.14   17.25
  -3  -1  -4 1209.08   42.43
   3   1   4 1217.01   42.70
  -3   0  -4   10.15    1.22
   3   0   4   12.85    1.45
  -3   1  -4 1257.58   44.13
   3  -1   4 1229.93   43.20
  -3   2  -4  496.32   17.75
   3  -2   4  484.99   17.36
  -3   3  -4  625.28   22.23
   3  -3   4  652.93   23.09
  -3   4  -4   71.57    3.24
   3  -4   4   69.69    3.08
  -3   5  -4  101.24    4.15
   3  -5   4  112.39    4.51
  -3   6  -4   79.96    3.49
   3  -6   4   86.94    3.65
  -3   7  -4  124.74    5.01
   3  -7   4  133.19    5.24
  -3   8  -4    1.84    1.25
   3  -8   4    0.45    1.07
  -3   9  -4   17.16    1.61
   3  -9   4   18.79    1.52
   3 -10   4   89.61    3.72
   3 -11   4 1738.49   60.83
   3 -12   4  434.91   15.59
   3 -13   4 1004.21   35.35
   3 -14   4  645.45   22.94
   3 -15   4  258.81    9.47
   3 -16   4   12.49    1.27
   3 -17   4   59.33    2.65
   3 -18   4   43.99    2.15
   3 -19   4    2.47    0.95
   3 -20   4   25.88    1.61
   3 -21   4   27.35    1.81
   3 -22   4    1.56    1.36
  -2 -21  -4    7.68    0.97
  -2 -20  -4    3.26    0.86
  -2 -19  -4   26.74    1.43
  -2 -18  -4   78.01    3.13
  -2 -17  -4   14.53    1.36
  -2 -16  -4   28.78    1.75
   2  16   4   32.66    1.75
  -2 -15  -4   80.39    3.35
   2  15   4   79.84    3.26
  -2 -14  -4   28.99    1.93
   2  14   4   28.08    1.70
  -2 -13  -4  190.23    7.12
   2  13   4  184.55    6.80
  -2 -12  -4  254.05    9.29
   2  12   4  240.91    8.82
  -2 -11  -4   66.02    2.95
   2  11   4   71.75    3.13
  -2 -10  -4    1.86    1.29
   2  10   4    4.53    1.18
  -2  -9  -4  462.33   16.48
   2   9   4  468.22   16.68
  -2  -8  -4    0.93    1.13
   2   8   4    0.11    1.41
  -2  -7  -4   62.55    2.79
   2   7   4   55.32    2.74
  -2  -6  -4  153.00    5.85
   2   6   4  166.98    6.30
  -2  -5  -4    1.18    0.93
   2   5   4    3.72    1.22
  -2  -4  -4   56.32    2.58
   2   4   4   61.51    2.92
  -2  -3  -4   -0.91    0.93
   2   3   4   -1.72    1.36
   2   2   4 3496.93  121.81
  -2  -1  -4  406.35   14.60
   2   1   4  417.00   15.03
  -2   0  -4 4126.97  143.64
   2   0   4 4104.30  142.96
  -2   1  -4  421.08   15.12
   2  -1   4  402.50   14.50
  -2   2  -4 3694.10  128.64
   2  -2   4 3496.93  121.84
  -2   3  -4    0.84    1.02
   2  -3   4    2.79    1.31
  -2   4  -4   57.13    2.70
   2  -4   4   59.74    2.79
  -2   5  -4    2.02    1.18
   2  -5   4    3.33    1.34
  -2   6  -4  168.93    6.50
   2  -6   4  170.79    6.50
  -2   7  -4   52.01    2.54
   2  -7   4   54.19    2.58
  -2   8  -4    0.52    1.18
   2  -8   4    0.00    1.02
  -2   9  -4  489.07   17.54
   2  -9   4  476.15   17.04
  -2  10  -4    3.47    1.27
   2 -10   4    3.85    1.11
   2 -11   4   72.68    3.15
   2 -12   4  240.68    8.86
   2 -13   4  179.27    6.75
   2 -14   4   27.31    1.65
   2 -15   4   87.07    3.60
   2 -16   4   32.79    1.81
   2 -17   4   16.00    1.29
   2 -18   4   94.37    3.81
   2 -19   4   43.15    2.22
   2 -20   4    3.56    1.41
   2 -21   4   12.12    1.65
   2 -22   4   31.57    2.09
  -1 -23  -4    4.24    1.02
  -1 -23  -4    2.33    1.27
  -1 -22  -4    1.25    1.29
  -1 -21  -4   35.83    2.02
  -1 -20  -4   66.38    2.97
  -1 -19  -4    3.06    1.45
  -1 -18  -4    3.99    1.50
  -1 -17  -4   -0.86    1.41
  -1 -16  -4  154.72    5.87
   1  16   4  163.27    6.10
  -1 -15  -4  230.48    8.52
   1  15   4  225.75    8.29
  -1 -14  -4   72.41    3.24
   1  14   4   68.69    2.92
  -1 -13  -4   85.42    3.69
   1  13   4   82.79    3.42
  -1 -12  -4    1.27    1.47
   1  12   4    1.07    1.18
  -1 -11  -4  647.26   22.91
   1  11   4  636.61   22.48
  -1 -10  -4  259.95    9.52
   1  10   4  257.23    9.41
  -1  -9  -4  599.21   21.24
   1   9   4  609.19   21.64
  -1  -8  -4  362.16   13.03
   1   8   4  362.38   13.10
  -1  -7  -4  190.55    7.14
   1   7   4  193.45    7.21
  -1  -6  -4  722.05   25.50
   1   6   4  715.25   25.22
  -1  -5  -4  602.39   21.37
   1   5   4  614.63   21.80
  -1  -4  -4   48.07    2.38
   1   4   4   48.54    2.49
  -1  -3  -4 2264.96   79.03
   1   3   4 2254.76   78.66
  -1  -2  -4   39.03    2.18
   1   2   4   45.60    2.47
  -1  -1  -4  125.76    4.90
   1   1   4  121.68    4.85
  -1   0  -4   37.62    2.02
   1   0   4   44.85    2.45
  -1   1  -4  114.81    4.58
   1  -1   4  123.20    4.94
  -1   2  -4   45.53    2.31
   1  -2   4   43.13    2.33
  -1   3  -4 2395.50   83.56
   1  -3   4 2252.95   78.64
  -1   4  -4   46.87    2.33
   1  -4   4   48.82    2.49
  -1   5  -4  585.39   20.80
   1  -5   4  585.39   20.80
  -1   6  -4  719.33   25.45
   1  -6   4  725.68   25.68
  -1   7  -4  194.43    7.30
   1  -7   4  195.88    7.39
  -1   8  -4  366.46   13.21
   1  -8   4  369.41   13.35
  -1   9  -4  618.93   21.94
   1  -9   4  846.02   29.85
  -1  10  -4  285.56   10.43
   1 -10   4  286.24   10.47
  -1  11  -4  705.51   25.00
   1 -11   4  675.14   23.91
  -1  12  -4    1.61    0.97
   1 -12   4    1.07    1.09
   1 -13   4   80.32    3.42
   1 -14   4   75.76    3.33
   1 -15   4  253.37    9.36
   1 -16   4  133.69    5.24
   1 -17   4   -0.68    1.31
   1 -18   4    8.00    1.43
   1 -19   4    3.65    1.50
   1 -20   4   69.21    3.13
   1 -21   4   44.42    2.45
   1 -22   4   -0.50    1.50
   1 -23   4    3.65    1.93
   0 -23  -4   28.31    2.31
   0 -22  -4   25.61    2.20
   0 -21  -4   36.76    2.36
   0 -20  -4   -0.77    1.52
   0 -19  -4   59.60    2.86
   0 -18  -4    0.18    1.50
   0 -17  -4   10.29    1.59
   0 -16  -4    6.78    1.54
   0 -15  -4  159.30    6.14
   0  15   4  161.66    6.07
   0 -14  -4  113.63    4.60
   0  14   4  111.21    4.37
   0 -13  -4   11.78    1.75
   0  13   4   19.17    1.65
   0 -12  -4 1001.71   35.22
   0  12   4  983.36   34.52
   0 -11  -4  155.72    6.01
   0  11   4  159.55    6.01
   0 -10  -4  183.89    6.93
   0  10   4  186.65    7.03
   0  -9  -4  705.05   24.91
   0   9   4  636.38   22.60
   0  -8  -4   37.14    2.06
   0   8   4   35.65    2.02
   0  -7  -4    7.37    1.38
   0   7   4    9.41    1.36
   0  -6  -4  509.02   18.15
   0   6   4  501.31   17.90
   0  -5  -4  831.97   29.33
   0   5   4  824.49   29.08
   0  -4  -4 3607.98  125.62
   0  -3  -4   97.54    4.08
   0   3   4  102.48    4.22
   0  -2  -4   27.40    1.90
   0   2   4   29.24    1.90
   0  -1  -4 4092.97  142.46
   0   2  -4   30.39    1.84
   0  -2   4   32.75    1.99
   0   3  -4  104.41    4.22
   0  -3   4  102.12    4.24
   0   4  -4 3641.97  126.85
   0   5  -4  874.12   30.84
   0  -5   4  830.83   29.30
   0   6  -4  551.62   19.63
   0  -6   4  501.54   17.88
   0   7  -4    5.82    1.20
   0  -7   4    7.39    1.34
   0   8  -4   34.81    2.02
   0  -8   4   37.28    2.11
   0   9  -4  673.10   23.91
   0  -9   4  704.83   24.93
   0  10  -4  191.59    7.23
   0 -10   4  190.89    7.18
   0  11  -4  148.10    5.69
   0 -11   4  173.17    6.59
   0  12  -4 1098.26   38.57
   0 -12   4 1011.23   35.58
   0 -13   4   16.57    1.63
   0 -14   4  110.85    4.51
   0 -15   4  165.94    6.35
   0 -16   4    7.66    1.45
   0 -17   4   12.76    1.54
   0 -18   4    3.81    1.38
   0 -19   4   62.05    2.86
   0 -20   4   -0.79    1.45
   0 -21   4   43.33    2.38
   0 -22   4   33.47    2.27
   0 -23   4   42.99    2.79
   1 -23  -4   -0.32    1.88
   1 -22  -4    2.76    1.93
   1 -21  -4    2.67    1.77
   1 -20  -4   99.88    4.22
   1 -19  -4   22.50    1.95
   1 -18  -4   52.90    2.72
   1 -17  -4    1.50    1.47
   1 -16  -4  222.78    8.27
   1 -15  -4    5.89    1.52
  -1  15   4    6.71    1.18
   1 -14  -4 1203.64   42.24
  -1  14   4 1172.14   41.13
   1 -13  -4 1032.08   36.31
  -1  13   4 1006.70   35.42
   1 -12  -4   93.80    4.03
  -1  12   4   85.17    3.51
   1 -11  -4   -0.20    1.31
  -1  11   4    1.41    1.20
   1 -10  -4   94.05    3.92
  -1  10   4   93.03    3.88
   1  -9  -4  413.60   14.84
  -1   9   4  430.60   15.43
   1  -8  -4  142.76    5.51
  -1   8   4  151.93    5.78
   1  -7  -4  189.55    7.16
  -1   7   4  181.49    6.87
   1  -6  -4   65.84    3.04
  -1   6   4   73.77    3.33
   1  -5  -4  130.93    5.17
  -1   5   4  137.09    5.35
   1  -4  -4  411.11   14.78
  -1   4   4  411.34   14.78
   1  -3  -4 2038.10   71.16
  -1   3   4 1975.55   69.01
   1  -2  -4   31.71    2.15
  -1   2   4   37.14    2.20
   1  -1  -4  246.12    9.13
  -1   1   4  256.32    9.38
   1   0  -4   72.52    3.38
  -1   0   4   71.73    3.20
   1   1  -4  256.77    9.47
  -1  -1   4  246.58    9.11
   1   2  -4   37.78    2.27
  -1  -2   4   42.11    2.47
   1   3  -4 2090.91   73.02
  -1  -3   4 1994.13   69.64
   1   4  -4  401.59   14.44
  -1  -4   4  399.10   14.37
   1   5  -4  139.08    5.37
  -1  -5   4  134.30    5.26
   1   6  -4   62.53    2.83
  -1  -6   4   76.06    3.40
   1   7  -4  184.41    6.98
  -1  -7   4  186.22    7.03
   1   8  -4  150.39    5.80
  -1  -8   4  150.71    5.80
   1   9  -4  444.88   15.91
  -1  -9   4  444.43   15.91
   1  10  -4  108.01    4.33
  -1 -10   4   97.63    4.03
   1  11  -4    1.27    1.00
  -1 -11   4    2.86    1.41
   1  12  -4   86.60    3.60
  -1 -12   4   94.30    3.90
   1  13  -4 1006.47   35.38
  -1 -13   4 1028.68   36.17
  -1 -14   4 1258.49   44.15
  -1 -15   4    5.28    1.36
  -1 -16   4  231.39    8.57
  -1 -17   4    4.19    1.47
  -1 -18   4   56.48    2.76
  -1 -19   4   26.33    1.95
  -1 -20   4  119.30    4.76
  -1 -21   4    4.06    1.61
  -1 -22   4    2.31    1.72
  -1 -23   4    0.68    2.15
   2 -23  -4   50.79    2.90
   2 -22  -4    8.25    2.04
   2 -21  -4  188.15    7.16
   2 -20  -4   27.72    2.20
   2 -19  -4  288.05   10.54
   2 -18  -4  681.03   24.09
   2 -17  -4  388.67   14.03
   2 -16  -4   78.87    3.65
   2 -15  -4   84.24    3.69
  -2  15   4   85.19    3.56
   2 -14  -4  405.44   14.62
  -2  14   4  390.03   14.10
   2 -13  -4  440.57   15.89
  -2  13   4  438.99   15.66
   2 -12  -4  265.84    9.86
  -2  12   4  267.20    9.77
   2 -11  -4  213.69    7.98
  -2  11   4  212.58    7.98
   2 -10  -4  124.42    4.96
  -2  10   4  124.85    4.96
   2  -9  -4   79.14    3.47
  -2   9   4   81.13    3.38
   2  -8  -4   65.95    3.04
  -2   8   4   72.18    3.20
   2  -7  -4    5.64    1.45
  -2   7   4    2.95    1.31
   2  -6  -4  246.80    9.11
  -2   6   4  235.70    8.79
   2  -5  -4  371.00   13.39
  -2   5   4  388.90   14.01
   2  -4  -4   16.77    1.61
  -2   4   4   20.92    1.81
   2  -3  -4   21.44    1.72
  -2   3   4   23.07    1.75
   2  -2  -4  199.10    7.52
  -2   2   4  203.47    7.61
   2  -1  -4 2144.39   74.88
  -2   1   4 2015.21   70.35
   2   1  -4 2190.85   76.49
  -2  -1   4 2180.43   76.08
   2   2  -4  208.86    7.84
  -2  -2   4  207.30    7.73
   2   3  -4   24.34    1.88
  -2  -3   4   25.34    1.90
   2   4  -4   20.53    1.68
  -2  -4   4   20.96    1.61
   2   5  -4  386.86   13.89
  -2  -5   4  456.66   16.39
   2   6  -4  252.47    9.27
  -2  -6   4  237.96    8.75
   2   7  -4    3.40    1.04
  -2  -7   4    2.13    1.31
   2   8  -4   65.86    2.88
  -2  -8   4   70.17    3.10
   2   9  -4   68.06    2.99
  -2  -9   4   83.92    3.54
   2  10  -4  123.27    4.87
  -2 -10   4  121.34    4.83
   2  11  -4  233.66    8.63
  -2 -11   4  219.95    8.14
   2  12  -4  266.75    9.72
  -2 -12   4  255.64    9.38
   2  13  -4  438.76   15.71
  -2 -13   4  419.27   15.05
   2  14  -4  389.35   13.94
  -2 -14   4  383.91   13.80
  -2 -15   4   78.85    3.38
  -2 -16   4   76.44    3.29
  -2 -17   4  359.21   12.94
  -2 -18   4  671.96   23.75
  -2 -19   4  285.56   10.38
  -2 -20   4   21.62    1.77
  -2 -21   4  235.47    8.79
  -2 -22   4    4.76    1.75
  -2 -23   4   62.91    3.33
  -2 -23   4   62.94    3.20
   3 -23  -4   -0.23    2.20
   3 -22  -4    1.20    1.93
   3 -21  -4   92.74    4.15
   3 -20  -4   32.50    2.24
   3 -19  -4   12.22    1.97
   3 -18  -4  139.65    5.51
   3 -17  -4  529.87   18.90
   3 -16  -4  116.76    4.90
   3 -15  -4  181.58    6.98
   3 -14  -4   22.84    2.06
  -3  14   4   22.53    1.68
   3 -13  -4  373.94   13.55
  -3  13   4  352.64   12.74
   3 -12  -4    5.82    1.70
  -3  12   4    4.99    1.29
   3 -11  -4  911.29   32.14
  -3  11   4  888.17   31.39
   3 -10  -4  300.74   11.01
  -3  10   4  302.33   10.99
   3  -9  -4  106.56    4.33
  -3   9   4  109.60    4.35
   3  -8  -4   70.37    3.13
  -3   8   4   73.81    3.29
   3  -7  -4  900.41   31.75
  -3   7   4  863.01   30.44
   3  -6  -4  184.48    7.03
  -3   6   4  186.63    7.00
   3  -5  -4  484.99   17.36
  -3   5   4  461.65   16.54
   3  -4  -4  279.21   10.27
  -3   4   4  281.70   10.36
   3  -3  -4   87.39    3.74
  -3   3   4   90.95    3.85
   3  -2  -4    6.14    1.61
  -3   2   4    5.92    1.50
   3  -1  -4   27.97    1.99
  -3   1   4   31.03    1.95
   3   0  -4  480.69   17.20
  -3   0   4  495.87   17.70
   3   1  -4   29.44    2.06
  -3  -1   4   27.79    1.97
   3   2  -4    7.64    1.50
  -3  -2   4    6.35    1.45
   3   3  -4   91.38    3.83
  -3  -3   4   99.26    4.03
   3   4  -4  279.66   10.22
  -3  -4   4  296.21   10.81
   3   5  -4  496.10   17.72
  -3  -5   4  459.38   16.39
   3   6  -4  184.55    6.91
  -3  -6   4  184.80    6.96
   3   7  -4  904.94   31.82
  -3  -7   4  835.82   29.42
   3   8  -4   69.94    3.06
  -3  -8   4   71.03    3.10
   3   9  -4  101.28    4.08
  -3  -9   4  111.71    4.44
   3  10  -4  281.02   10.22
  -3 -10   4  308.22   11.13
   3  11  -4  937.12   32.95
  -3 -11   4  930.55   32.77
   3  12  -4    3.42    0.97
  -3 -12   4    6.39    1.41
   3  13  -4  359.89   12.92
  -3 -13   4  389.13   14.01
   3  14  -4   22.98    1.47
  -3 -14   4   27.11    1.99
  -3 -15   4  193.34    7.25
  -3 -16   4  111.82    4.44
  -3 -17   4  516.72   18.33
  -3 -18   4  132.78    5.14
  -3 -19   4    8.88    1.47
  -3 -20   4   28.33    1.93
  -3 -21   4   89.18    3.85
  -3 -22   4    1.43    1.95
  -3 -23   4   -0.66    2.04
  -3 -23   4   -1.27    2.02
   4 -22  -4   29.30    2.52
   4 -21  -4   27.24    2.22
   4 -20  -4    8.16    2.02
   4 -19  -4   -0.79    1.68
   4 -18  -4   57.07    2.92
   4 -17  -4  374.40   13.53
   4 -16  -4  300.74   11.06
   4 -15  -4    0.61    1.68
   4 -14  -4  158.69    6.21
   4 -13  -4  254.51    9.47
  -4  13   4  242.50    9.00
   4 -12  -4  279.89   10.33
  -4  12   4  274.00   10.13
   4 -11  -4  392.53   14.21
  -4  11   4  385.50   13.89
   4 -10  -4  282.38   10.40
  -4  10   4  273.77    9.99
   4  -9  -4  376.89   13.62
  -4   9   4  354.91   12.90
   4  -8  -4   17.81    1.77
  -4   8   4   18.18    1.63
   4  -7  -4 1097.12   38.57
  -4   7   4 1058.82   37.17
   4  -6  -4 1859.97   65.04
  -4   6   4 1827.33   63.82
   4  -5  -4  522.61   18.65
  -4   5   4  514.45   18.38
   4  -4  -4 1421.21   49.81
  -4   4   4 1438.89   50.43
   4  -3  -4   52.62    2.74
  -4   3   4   59.99    2.88
   4  -2  -4   15.66    1.63
  -4   2   4   23.05    1.81
   4  -1  -4   22.78    1.95
  -4   1   4   24.88    1.81
   4   0  -4 4194.96  146.04
   4   1  -4   22.07    1.77
  -4  -1   4   26.56    1.95
   4   2  -4   16.93    1.68
  -4  -2   4   22.12    1.65
   4   3  -4   55.37    2.67
  -4  -3   4   61.67    2.95
   4   4  -4 1417.36   49.66
  -4  -4   4 1395.37   48.84
   4   5  -4  540.52   19.22
  -4  -5   4  505.16   17.99
   4   6  -4 1858.83   64.95
  -4  -6   4 1834.81   64.09
   4   7  -4 1166.02   40.95
  -4  -7   4 1069.25   37.51
   4   8  -4   18.63    1.41
  -4  -8   4   16.57    1.52
   4   9  -4  368.96   13.21
  -4  -9   4  392.75   14.12
   4  10  -4  276.49   10.04
  -4 -10   4  283.52   10.33
   4  11  -4  392.30   14.05
  -4 -11   4  372.13   13.35
   4  12  -4  237.74    8.68
  -4 -12   4  264.93    9.68
   4  13  -4  234.79    8.59
  -4 -13   4  236.15    8.68
   4  14  -4  145.23    5.46
  -4 -14   4  144.50    5.55
   4  15  -4    0.45    0.84
  -4 -15   4    1.02    1.18
  -4 -16   4  299.61   10.86
  -4 -17   4  353.32   12.67
  -4 -18   4   48.77    2.36
  -4 -19   4   -0.36    1.47
  -4 -20   4    7.27    1.52
  -4 -21   4   22.07    1.97
  -4 -22   4   29.58    2.09
  -4 -22   4   24.79    2.06
   5 -22  -4   -0.59    1.81
   5 -21  -4   10.61    2.20
   5 -20  -4    1.36    1.70
   5 -19  -4   63.48    3.13
   5 -18  -4   91.36    3.97
   5 -17  -4   63.89    3.10
   5 -16  -4 1439.57   50.45
   5 -15  -4    0.02    1.75
   5 -14  -4  210.72    8.00
   5 -13  -4   97.29    4.24
  -5  13   4  108.38    4.49
   5 -12  -4  587.43   20.96
  -5  12   4  569.75   20.28
   5 -11  -4   15.98    1.99
  -5  11   4   16.18    1.61
   5 -10  -4 1332.82   46.78
  -5  10   4 1319.45   46.28
   5  -9  -4  456.89   16.41
  -5   9   4  472.07   16.97
   5  -8  -4  558.65   19.92
  -5   8   4  592.19   21.08
   5  -7  -4  446.46   16.07
  -5   7   4  425.84   15.27
   5  -6  -4 1345.51   47.23
  -5   6   4 1365.23   47.91
   5  -5  -4   54.66    2.83
  -5   5   4   53.19    2.67
   5  -4  -4 2780.77   96.98
  -5   4   4 2638.00   92.01
   5  -3  -4  483.63   17.34
  -5   3   4  471.39   16.86
   5  -2  -4   49.18    2.67
  -5   2   4   53.62    2.61
   5  -1  -4   19.60    1.84
  -5   1   4   18.56    1.75
   5   0  -4   38.50    2.31
  -5   0   4   45.71    2.36
   5   1  -4   19.33    1.88
  -5  -1   4   21.92    1.70
   5   2  -4   47.71    2.45
  -5  -2   4   51.58    2.58
   5   3  -4  466.86   16.73
  -5  -3   4  482.73   17.22
   5   4  -4 2773.97   96.68
  -5  -4   4 2696.92   94.03
   5   5  -4   53.83    2.56
  -5  -5   4   57.77    2.72
   5   6  -4 1354.13   47.46
  -5  -6   4 1304.27   45.67
   5   7  -4  421.76   15.14
  -5  -7   4  448.05   16.00
   5   8  -4  561.14   19.90
  -5  -8   4  570.66   20.24
   5   9  -4  454.40   16.16
  -5  -9   4  453.94   16.20
   5  10  -4 1373.16   48.09
  -5 -10   4 1296.11   45.39
   5  11  -4   15.55    1.31
  -5 -11   4   14.57    1.38
   5  12  -4  569.07   20.17
  -5 -12   4  566.58   20.10
   5  13  -4  102.48    4.01
  -5 -13   4   91.45    3.78
   5  14  -4  206.57    7.57
  -5 -14   4  199.55    7.39
   5  15  -4    0.86    0.84
  -5 -15   4   -0.39    1.16
  -5 -16   4 1357.07   47.50
  -5 -17   4   58.97    2.67
  -5 -18   4   91.08    3.69
  -5 -19   4   58.04    2.65
  -5 -20   4   -0.63    1.41
  -5 -21   4   10.65    1.34
  -5 -21   4    7.37    1.45
   6 -22  -4   68.37    3.35
   6 -21  -4    0.09    1.79
   6 -20  -4   19.35    2.06
   6 -19  -4   10.54    1.86
   6 -18  -4    1.79    1.72
   6 -17  -4   13.35    1.90
   6 -16  -4   39.52    2.56
   6 -15  -4  151.55    6.03
   6 -14  -4  232.98    8.75
   6 -13  -4  120.41    5.01
   6 -12  -4   52.58    2.95
  -6  12   4   55.71    2.65
   6 -11  -4   27.56    2.31
  -6  11   4   27.99    1.88
   6 -10  -4  686.01   24.39
  -6  10   4  686.47   24.41
   6  -9  -4  672.19   23.89
  -6   9   4  670.83   23.84
   6  -8  -4   78.35    3.56
  -6   8   4   80.39    3.47
   6  -7  -4  168.27    6.57
  -6   7   4  168.80    6.50
   6  -6  -4  447.82   16.11
  -6   6   4  451.68   16.25
   6  -5  -4  332.47   12.15
  -6   5   4  328.84   11.97
   6  -4  -4 2823.83   98.49
  -6   4   4 2705.98   94.44
   6  -3  -4  447.60   16.11
  -6   3   4  461.88   16.59
   6  -2  -4 1883.31   65.86
  -6   2   4 1874.70   65.52
   6  -1  -4   29.03    2.09
  -6   1   4   30.94    2.09
   6   0  -4    6.71    1.38
  -6   0   4    8.27    1.52
   6   1  -4   28.24    1.93
  -6  -1   4   33.34    2.09
   6   2  -4 1870.85   65.41
  -6  -2   4 1753.22   61.28
   6   3  -4  457.12   16.41
  -6  -3   4  460.06   16.45
   6   4  -4 2626.66   91.60
  -6  -4   4 2495.22   87.00
   6   5  -4  321.14   11.67
  -6  -5   4  329.30   11.90
   6   6  -4  456.44   16.36
  -6  -6   4  451.68   16.11
   6   7  -4  160.93    6.12
  -6  -7   4  169.36    6.37
   6   8  -4   67.83    2.97
  -6  -8   4   69.19    3.04
   6   9  -4  613.49   21.73
  -6  -9   4  665.62   23.50
   6  10  -4  672.19   23.73
  -6 -10   4  675.14   23.82
   6  11  -4   24.84    1.56
  -6 -11   4   26.56    1.68
   6  12  -4   59.22    2.56
  -6 -12   4   50.13    2.36
   6  13  -4  115.06    4.42
  -6 -13   4  109.64    4.35
   6  14  -4  207.66    7.55
  -6 -14   4  202.20    7.46
   6  15  -4  136.41    5.12
  -6 -15   4  141.74    5.42
  -6 -16   4   35.38    1.99
  -6 -17   4   11.74    1.43
  -6 -18   4    3.97    1.36
  -6 -19   4    7.52    1.34
   7 -21  -4    4.83    1.88
   7 -20  -4    1.36    1.84
   7 -19  -4   -0.11    1.75
   7 -18  -4  336.32   12.24
   7 -17  -4   27.58    2.24
   7 -16  -4    1.18    1.68
   7 -15  -4  709.58   25.16
   7 -14  -4  125.98    5.19
   7 -13  -4  139.36    5.64
   7 -12  -4  216.66    8.25
   7 -11  -4  391.85   14.26
  -7  11   4  423.12   15.46
   7 -10  -4    1.79    1.86
  -7  10   4    4.06    1.43
   7  -9  -4  506.75   18.22
  -7   9   4  497.00   17.77
   7  -8  -4  260.17    9.70
  -7   8   4  255.19    9.50
   7  -7  -4  129.91    5.26
  -7   7   4  133.33    5.39
   7  -6  -4  306.18   11.26
  -7   6   4  305.73   11.17
   7  -5  -4  245.44    9.18
  -7   5   4  252.69    9.38
   7  -4  -4 1247.16   43.81
  -7   4   4 1147.66   40.34
   7  -3  -4  555.25   19.83
  -7   3   4  526.24   18.77
   7  -2  -4  214.89    8.20
  -7   2   4  200.07    7.55
   7  -1  -4  377.12   13.67
  -7   1   4  375.98   13.60
   7   0  -4 1966.26   68.71
  -7   0   4 1842.97   64.41
   7   1  -4  376.66   13.60
  -7  -1   4  392.30   14.16
   7   2  -4  210.11    7.95
  -7  -2   4  205.17    7.68
   7   3  -4  536.44   19.17
  -7  -3   4  523.75   18.65
   7   4  -4 1191.63   41.77
  -7  -4   4 1163.53   40.82
   7   5  -4  240.00    8.86
  -7  -5   4  245.90    9.02
   7   6  -4  305.73   11.13
  -7  -6   4  310.49   11.24
   7   7  -4  134.01    5.21
  -7  -7   4  134.17    5.19
   7   8  -4  248.16    9.16
  -7  -8   4  243.63    8.93
   7   9  -4  489.07   17.41
  -7  -9   4  479.78   17.07
   7  10  -4    2.20    1.00
  -7 -10   4    1.72    1.22
   7  11  -4  363.06   12.99
  -7 -11   4  372.13   13.35
   7  12  -4  218.59    7.98
  -7 -12   4  213.51    7.86
   7  13  -4  133.92    5.03
  -7 -13   4  126.78    4.87
   7  14  -4  113.02    4.33
  -7 -14   4  116.26    4.53
   7  15  -4  630.94   22.23
  -7 -15   4  653.83   23.05
  -7 -16   4    1.84    1.25
  -7 -17   4   23.91    1.59
  -7 -18   4  249.52    9.02
   8 -21  -4   37.71    2.49
   8 -20  -4   75.42    3.51
   8 -19  -4  278.76   10.27
   8 -18  -4  491.79   17.61
   8 -17  -4  280.57   10.33
   8 -16  -4   52.60    2.95
   8 -15  -4   81.02    3.74
   8 -14  -4   37.33    2.42
   8 -13  -4  235.24    8.84
   8 -12  -4  558.65   19.99
   8 -11  -4  249.52    9.38
   8 -10  -4  232.52    8.84
   8  -9  -4   23.95    2.27
  -8   9   4   22.03    1.84
   8  -8  -4  361.70   13.21
  -8   8   4  346.75   12.69
   8  -7  -4   73.32    3.54
  -8   7   4   74.29    3.35
   8  -6  -4  192.25    7.41
  -8   6   4  190.14    7.25
   8  -5  -4   19.65    1.97
  -8   5   4   24.09    1.97
   8  -4  -4  445.33   16.07
  -8   4   4  457.12   16.39
   8  -3  -4  469.35   16.88
  -8   3   4  455.30   16.34
   8  -2  -4    1.52    1.63
  -8   2   4    2.97    1.52
   8  -1  -4  294.39   10.88
  -8   1   4  273.77   10.09
   8   0  -4 1626.99   57.00
  -8   0   4 1534.30   53.73
   8   1  -4  274.68   10.11
  -8  -1   4  283.52   10.38
   8   2  -4    1.36    1.25
  -8  -2   4    3.29    1.38
   8   3  -4  480.91   17.22
  -8  -3   4  436.49   15.61
   8   4  -4  442.84   15.84
  -8  -4   4  431.28   15.43
   8   5  -4   19.67    1.75
  -8  -5   4   20.28    1.75
   8   6  -4  181.55    6.89
  -8  -6   4  184.16    6.93
   8   7  -4   68.69    3.10
  -8  -7   4   70.46    3.13
   8   8  -4  352.64   12.74
  -8  -8   4  337.68   12.17
   8   9  -4   25.95    1.88
  -8  -9   4   22.26    1.72
   8  10  -4  216.84    8.05
  -8 -10   4  221.28    8.18
   8  11  -4  234.79    8.52
  -8 -11   4  235.47    8.66
   8  12  -4  526.69   18.65
  -8 -12   4  496.78   17.65
   8  13  -4  254.51    9.20
  -8 -13   4  215.07    7.91
   8  14  -4   28.19    1.47
  -8 -14   4   31.41    1.84
   8  15  -4   68.49    2.72
  -8 -15   4   65.02    2.79
  -8 -16   4   37.67    1.97
  -8 -17   4  213.10    7.77
   9 -20  -4   95.57    4.17
   9 -19  -4   48.82    2.81
   9 -18  -4    9.93    1.95
   9 -17  -4  147.17    5.85
   9 -16  -4   14.39    1.88
   9 -15  -4  606.92   21.60
   9 -14  -4  240.91    9.02
   9 -13  -4   27.13    2.31
   9 -12  -4  485.45   17.47
   9 -11  -4    7.37    1.79
   9 -10  -4   10.24    1.72
   9  -9  -4   60.65    3.20
   9  -8  -4 1541.55   54.05
   9  -7  -4  104.86    4.49
  -9   7   4   97.88    4.12
   9  -6  -4   41.63    2.63
  -9   6   4   41.72    2.42
   9  -5  -4  124.56    5.21
  -9   5   4  127.46    5.12
   9  -4  -4   80.88    3.76
  -9   4   4   82.97    3.67
   9  -3  -4  164.51    6.39
  -9   3   4  174.01    6.73
   9  -2  -4    0.23    1.63
  -9   2   4    1.61    1.41
   9  -1  -4  125.62    5.14
  -9   1   4  137.27    5.42
   9   0  -4  199.19    7.64
  -9   0   4  197.17    7.48
   9   1  -4  126.30    5.10
  -9  -1   4  129.20    5.14
   9   2  -4    1.45    1.47
  -9  -2   4   -1.79    1.27
   9   3  -4  165.31    6.37
  -9  -3   4  168.84    6.48
   9   4  -4   82.65    3.65
  -9  -4   4   75.40    3.33
   9   5  -4  122.04    4.96
  -9  -5   4  114.52    4.58
   9   6  -4   40.59    2.31
  -9  -6   4   38.14    2.18
   9   7  -4   96.75    4.15
  -9  -7   4   93.35    3.85
   9   8  -4 1484.67   51.97
  -9  -8   4 1458.60   51.08
   9   9  -4   59.54    2.81
  -9  -9   4   52.51    2.56
   9  10  -4    8.16    1.36
  -9 -10   4   11.04    1.36
   9  11  -4    3.49    1.11
  -9 -11   4    3.60    1.27
   9  12  -4  442.84   15.73
  -9 -12   4  467.09   16.61
   9  13  -4   22.19    1.31
  -9 -13   4   25.52    1.72
   9  14  -4  204.29    7.39
  -9 -14   4  210.25    7.71
   9  15  -4  526.69   18.61
  -9 -15   4  515.81   18.27
  10 -19  -4    3.26    1.90
  10 -18  -4  133.10    5.35
  10 -17  -4   73.16    3.47
  10 -16  -4   62.75    3.10
  10 -15  -4   28.96    2.24
  10 -14  -4  160.32    6.23
  10 -13  -4   30.89    2.33
  10 -12  -4  221.65    8.41
  10 -11  -4  251.11    9.36
  10 -10  -4  495.19   17.77
  10  -9  -4    4.90    1.84
  10  -8  -4  404.08   14.66
  10  -7  -4  213.35    8.14
  10  -6  -4   15.84    2.02
  10  -5  -4   42.58    2.67
 -10   5   4   47.34    2.52
  10  -4  -4   44.35    2.79
 -10   4   4   47.21    2.58
  10  -3  -4   55.68    3.06
 -10   3   4   52.53    2.70
  10  -2  -4    0.57    1.72
 -10   2   4    0.32    1.31
  10  -1  -4   58.18    3.04
 -10   1   4   61.53    3.01
  10   0  -4  996.05   35.13
 -10   0   4  991.51   34.95
  10   1  -4   56.20    2.88
 -10  -1   4   62.26    2.92
  10   2  -4   -0.05    1.65
 -10  -2   4   -1.77    1.31
  10   3  -4   53.76    2.76
 -10  -3   4   51.49    2.65
  10   4  -4   43.74    2.49
 -10  -4   4   43.33    2.45
  10   5  -4   43.49    2.58
 -10  -5   4   45.03    2.45
  10   6  -4   17.93    1.75
 -10  -6   4   17.34    1.65
  10   7  -4  218.61    8.20
 -10  -7   4  205.24    7.71
  10   8  -4  384.82   13.85
 -10  -8   4  380.29   13.69
  10   9  -4    4.78    1.52
 -10  -9   4    2.42    1.22
  10  10  -4  476.15   16.97
 -10 -10   4  459.84   16.41
  10  11  -4  234.34    8.59
 -10 -11   4  219.79    8.11
  10  12  -4  186.65    6.84
 -10 -12   4  200.07    7.39
  10  13  -4   22.14    1.29
 -10 -13   4   23.91    1.63
  10  14  -4  136.39    5.05
  10  15  -4   22.10    1.09
  11 -18  -4    5.76    1.81
  11 -17  -4   37.98    2.38
  11 -16  -4  131.15    5.30
  11 -15  -4  194.50    7.41
  11 -14  -4  173.69    6.69
  11 -13  -4   44.22    2.61
  11 -12  -4  268.33    9.95
  11 -11  -4    1.54    1.77
  11 -10  -4    6.16    1.88
  11  -9  -4   45.98    2.76
  11  -8  -4    3.26    1.68
  11  -7  -4   24.50    2.20
  11  -6  -4   44.28    2.65
  11  -5  -4  211.31    8.09
  11  -4  -4   33.31    2.42
  11  -3  -4    8.61    1.88
  11  -2  -4  536.21   19.26
 -11   2   4  545.05   19.49
  11  -1  -4    6.57    1.75
 -11   1   4    8.95    1.65
  11   0  -4   -0.16    1.77
 -11   0   4   -0.05    1.47
  11   1  -4    9.52    1.77
 -11  -1   4    6.59    1.43
  11   2  -4  540.06   19.35
 -11  -2   4  537.80   19.24
  11   3  -4   11.92    1.75
 -11  -3   4   13.14    1.65
  11   4  -4   30.14    2.15
 -11  -4   4   31.21    2.02
  11   5  -4  215.57    8.09
 -11  -5   4  204.38    7.71
  11   6  -4   44.03    2.47
 -11  -6   4   42.27    2.38
  11   7  -4   24.02    1.84
 -11  -7   4   23.25    1.77
  11   8  -4    3.35    1.41
 -11  -8   4    1.70    1.29
  11   9  -4   43.01    2.31
 -11  -9   4   43.58    2.29
  11  10  -4    2.63    1.45
 -11 -10   4    2.95    1.25
  11  11  -4   -1.18    1.31
  11  12  -4  227.99    8.25
  11  13  -4   35.60    1.70
  11  14  -4  115.79    4.28
  11  15  -4  130.34    4.80
  12 -17  -4    1.90    1.79
  12 -16  -4    1.61    1.61
  12 -15  -4   74.70    3.49
  12 -14  -4   17.13    1.88
  12 -13  -4  299.61   10.95
  12 -12  -4  439.89   15.80
  12 -11  -4  378.70   13.69
  12 -10  -4    0.11    1.50
  12  -9  -4  220.35    8.29
  12  -8  -4    4.19    1.81
  12  -7  -4  198.91    7.57
  12  -6  -4  218.59    8.29
  12  -5  -4   12.85    1.99
  12  -4  -4  131.36    5.28
  12  -3  -4  692.81   24.59
  12  -2  -4  779.61   27.65
  12  -1  -4  271.28   10.04
  12   0  -4   11.33    1.86
  12   1  -4  252.24    9.38
  12   2  -4  750.15   26.61
  12   3  -4  682.84   24.20
  12   4  -4  119.48    4.92
  12   5  -4   14.62    1.72
  12   6  -4  210.16    7.91
  12   7  -4  187.24    7.12
  12   8  -4    2.33    1.50
  12   9  -4  203.72    7.59
  12  10  -4    0.14    1.45
  12  11  -4  342.21   12.28
  12  12  -4  367.37   13.12
  12  13  -4  235.02    8.50
  12  14  -4    9.22    0.93
  13 -16  -4    9.86    1.77
  13 -15  -4   17.02    1.95
  13 -14  -4  129.68    5.12
  13 -13  -4   15.23    1.90
  13 -12  -4   43.15    2.42
  13 -11  -4  154.16    5.98
  13 -10  -4  106.34    4.40
  13  -9  -4   -0.05    1.45
  13  -8  -4   -1.95    1.70
  13  -7  -4    3.69    1.65
  13  -6  -4   12.51    1.93
  13  -5  -4    1.90    1.63
  13  -4  -4  664.48   23.62
  13  -3  -4    8.75    1.81
  13  -2  -4  615.31   21.94
  13  -1  -4   87.66    3.92
  13   0  -4  242.27    9.04
  13   1  -4   86.39    3.78
  13   2  -4  593.78   21.14
  13   3  -4    9.77    1.77
  13   4  -4  616.44   21.92
  13   5  -4   -0.23    1.50
  13   6  -4   12.28    1.72
  13   7  -4    4.35    1.59
  13   8  -4    0.82    1.61
  13   9  -4   -1.47    1.52
  13  10  -4   93.08    3.85
  13  11  -4  139.92    5.46
  13  12  -4   30.62    1.81
  13  13  -4   11.69    1.07
  13  14  -4   69.12    2.70
  14 -15  -4   47.64    2.70
  14 -14  -4   16.70    1.81
  14 -13  -4   19.85    1.97
  14 -12  -4    2.18    1.75
  14 -11  -4   81.11    3.69
  14 -10  -4   66.22    3.24
  14  -9  -4   50.88    2.81
  14  -8  -4  209.11    7.89
  14  -7  -4    4.44    1.68
  14  -6  -4  630.49   22.41
  14  -5  -4   12.85    1.65
  14  -4  -4   16.77    1.97
  14  -3  -4  101.92    4.33
  14  -2  -4  102.73    4.28
  14  -1  -4  170.61    6.57
  14   0  -4  103.96    4.33
  14   1  -4  174.76    6.75
  14   2  -4  102.64    4.33
  14   3  -4   91.38    3.92
  14   4  -4   16.16    1.77
  14   5  -4   14.28    1.70
  14   6  -4  625.05   22.19
  14   7  -4    4.08    1.54
  14   8  -4  199.84    7.46
  14   9  -4   39.73    2.38
  14  10  -4   57.95    2.83
  14  11  -4   74.77    3.44
  14  12  -4    0.93    1.54
  14  13  -4   13.64    1.25
  15 -13  -4    0.45    1.63
  15 -12  -4   34.29    2.27
  15 -11  -4    4.17    1.79
  15 -10  -4   44.03    2.58
  15  -9  -4   11.51    1.84
  15  -8  -4   33.36    2.20
  15  -7  -4   84.40    3.76
  15  -6  -4    7.71    1.68
  15  -5  -4   54.12    2.86
  15  -4  -4   58.97    2.99
  15  -3  -4    3.35    1.79
  15  -2  -4    0.02    1.65
  15  -1  -4   13.12    1.86
  15   0  -4    4.74    1.70
  15   1  -4   13.87    1.88
  15   2  -4    2.15    1.68
  15   3  -4    3.99    1.61
  15   4  -4   58.04    2.81
  15   5  -4   51.22    2.70
  15   6  -4    6.01    1.63
  15   7  -4   80.48    3.58
  15   8  -4   24.70    1.99
  15   9  -4    6.89    1.79
  15  10  -4   37.21    2.38
  15  11  -4    1.27    1.81
  15  12  -4   22.10    1.97
  15  13  -4   -2.88    1.11
  16 -11  -4   15.37    1.81
  16 -10  -4  137.47    5.33
  16  -9  -4   46.01    2.65
  16  -8  -4  259.27    9.54
  16  -7  -4  386.86   13.94
  16  -6  -4  215.84    8.09
  16  -5  -4    0.63    1.65
  16  -4  -4    5.28    1.79
  16  -3  -4    2.13    1.63
  16  -2  -4  106.63    4.42
  16  -1  -4  481.14   17.20
  16   0  -4   24.75    2.11
  16   1  -4  450.77   16.18
  16   2  -4  100.83    4.28
  16   3  -4   -0.20    1.70
  16   4  -4   10.33    1.72
  16   5  -4    1.88    1.70
  16   6  -4  206.85    7.77
  16   7  -4  364.65   13.21
  16   8  -4  226.59    8.36
  16   9  -4   39.37    2.49
  16  10  -4  103.05    4.35
  16  11  -4   10.27    2.15
  17  -7  -4    3.81    1.70
  17  -6  -4   52.13    2.74
  17  -5  -4   40.20    2.49
  17  -4  -4   20.42    2.06
  17  -3  -4    2.45    1.72
  17  -2  -4    1.65    1.65
  17  -1  -4   53.96    2.88
  17   0  -4   32.41    2.27
  17   1  -4   55.39    2.92
  17   2  -4   -0.32    1.77
  17   3  -4    2.29    1.75
  17   4  -4   19.33    2.24
  17   5  -4   44.44    2.58
  17   6  -4   49.32    2.88
  17   7  -4    5.78    2.04
  17   8  -4    5.10    2.02
  18  -1  -4   -0.61    1.86
  18   0  -4   62.73    3.22
  18   1  -4    2.27    1.95
  14   6   5  322.72   11.76
  14   5   5  127.59    5.12
  14   4   5  143.93    5.58
  14   3   5   -0.43    1.47
  14   2   5  113.11    4.46
  14   1   5   12.65    1.22
  14   0   5    0.66    1.00
  14  -1   5   12.12    1.25
  14  -2   5   81.88    3.35
  14  -3   5    0.43    0.95
  14  -4   5  150.44    5.58
  14  -5   5  120.11    4.53
  14  -6   5  316.83   11.33
  13  10   5    1.65    1.99
  13   9   5   37.01    2.42
  13   8   5   30.14    2.09
  13   7   5  117.60    4.74
  13   6   5    4.40    1.77
  13   5   5  131.29    5.21
  13   4   5  151.34    5.82
  13   3   5  138.22    5.42
  13   2   5  129.27    5.03
  13   1   5    1.38    1.07
  13   0   5   -0.14    1.02
  13  -1   5   -0.32    1.02
  13  -2   5  103.05    4.08
  13  -3   5  139.42    5.33
  13  -4   5  159.68    5.96
  13  -5   5  128.18    4.90
  13  -6   5    5.01    0.97
  13  -7   5  127.48    4.90
  13  -8   5   37.69    1.81
  13  -9   5   41.43    1.97
  12  12   5   99.11    4.28
  12  11   5   17.54    1.84
  12  10   5   70.94    3.26
  12   9   5    5.14    1.65
  12   8   5    8.18    1.75
  12   7   5   11.33    1.79
  12   6   5   34.31    2.18
  12   5   5  121.97    4.90
  12   4   5   35.11    2.18
  12   3   5  204.06    7.66
  12   2   5  104.82    4.24
  12   1   5  140.31    5.39
  12   0   5   -0.09    1.02
  12  -1   5  137.91    5.30
  12  -2   5   79.46    3.29
  12  -3   5  218.86    8.07
  12  -4   5   34.97    1.88
  12  -5   5  117.10    4.53
  12  -6   5   39.62    1.99
  12  -7   5   15.41    1.34
  12  -8   5    7.98    1.04
  12  -9   5    6.93    1.13
  12 -10   5   70.64    2.92
  12 -11   5   20.26    1.36
  12 -12   5  110.64    4.19
  11  14   5   28.69    2.15
  11  13   5   26.40    2.15
  11  12   5   18.79    1.84
  11  11   5    1.07    1.61
  11  10   5    0.14    1.52
  11   9   5   64.27    3.04
  11   8   5    3.60    1.65
  11   7   5   44.99    2.45
  11   6   5   58.31    2.86
  11   5   5   20.15    1.95
  11   4   5  115.92    4.65
  11   3   5   34.81    2.18
  11   2   5  201.32    7.52
  11   1   5  223.75    8.27
  11   0   5    1.97    1.00
  11  -1   5  220.08    8.11
  11  -2   5  217.02    8.05
  11  -3   5   37.53    1.88
  11  -4   5  115.81    4.58
  11  -5   5   22.96    1.50
  11  -6   5   64.66    2.86
  11  -7   5   56.57    2.61
  11  -8   5    2.20    1.04
  11  -9   5   71.50    2.99
  11 -10   5    0.82    1.07
  11 -11   5    0.70    1.09
  11 -12   5   24.97    1.61
  11 -13   5   37.19    1.90
  11 -14   5   45.21    2.04
  10  15   5    9.13    1.45
  10  14   5   10.81    1.63
  10  13   5    0.20    1.56
  10  12   5   25.54    1.84
  10  11   5   13.55    1.56
  10  10   5   76.71    3.33
  10   9   5   48.14    2.42
  10   8   5  325.67   11.78
  10   7   5  381.19   13.69
  10   6   5   69.21    3.13
  10   5   5   46.14    2.56
  10   4   5  249.75    9.20
  10   3   5   10.52    1.54
  10   2   5 1797.19   62.82
  10   1   5  289.64   10.52
  10   0   5   -1.00    1.02
  10  -1   5  300.29   10.97
  10  -2   5 1739.63   60.78
  10  -3   5   12.24    1.25
  10  -4   5  246.80    9.09
  10  -5   5   41.86    2.06
  10  -6   5   73.56    3.17
  10  -7   5  399.78   14.28
  10  -8   5  354.45   12.80
  10  -9   5   52.56    2.40
  10 -10   5   77.42    3.26
  10 -11   5   17.90    1.36
  10 -12   5   31.55    1.79
  10 -13   5   -0.43    1.00
  10 -14   5   19.58    1.52
  10 -15   5   14.55    1.31
   9  15   5    7.98    1.45
   9  14   5   43.01    2.24
   9  13   5   82.65    3.47
   9  12   5   17.07    1.56
   9  11   5    7.14    1.36
   9  10   5   64.57    2.92
   9   9   5  129.97    4.99
   9   8   5  566.35   20.12
   9   7   5  599.67   21.24
   9   6   5   25.25    1.93
   9   5   5  344.93   12.42
   9   4   5  583.12   20.71
   9   3   5   31.14    2.13
   9   2   5 1023.02   35.90
   9   1   5   50.02    2.54
   9   0   5   -0.43    1.04
   9  -1   5   38.87    2.04
   9  -2   5 1032.08   36.24
   9  -3   5   28.06    1.79
   9  -4   5  609.64   21.64
   9  -5   5  344.93   12.44
   9  -6   5   30.62    1.79
   9  -7   5  594.46   21.03
   9  -8   5  591.74   20.99
   9  -9   5  148.24    5.71
   9 -10   5   73.79    3.17
   9 -11   5    9.68    1.20
   9 -12   5   23.30    1.65
   9 -13   5  100.69    4.08
   9 -14   5   51.92    2.40
   9 -15   5   12.03    1.20
   9 -16   5    5.01    1.11
   8  16   5   13.76    1.22
   8  15   5  119.44    4.62
   8  14   5   43.65    2.22
   8  13   5   41.52    2.13
   8  12   5    6.71    1.34
   8  11   5    1.45    1.22
   8  10   5   65.00    2.88
  -8  -9  -5  125.87    4.90
   8   9   5  124.99    4.90
  -8  -8  -5  448.05   16.00
   8   8   5  480.69   17.16
  -8  -7  -5   44.67    2.20
   8   7   5   45.01    2.42
  -8  -6  -5  908.34   31.96
   8   6   5  899.05   31.62
  -8  -5  -5  313.89   11.38
   8   5   5  320.46   11.72
  -8  -4  -5  819.73   28.92
   8   4   5  831.97   29.42
  -8  -3  -5 1649.20   57.72
   8   3   5 1678.66   58.70
  -8  -2  -5   47.18    2.29
   8   2   5   47.12    2.67
   8   1   5   65.54    3.24
   8   0   5   -1.45    1.13
   8  -1   5   64.43    2.76
   8  -2   5   50.88    2.49
   8  -3   5 1705.63   59.74
   8  -4   5  799.33   28.17
   8  -5   5  317.96   11.56
   8  -6   5  898.60   31.68
   8  -7   5   47.57    2.24
   8  -8   5  436.27   15.64
   8  -9   5  124.10    4.85
   8 -10   5   73.13    3.17
   8 -11   5    4.76    1.00
   8 -12   5    9.07    1.13
   8 -13   5   51.90    2.38
   8 -14   5   57.72    2.61
   8 -15   5  123.85    4.74
   8 -16   5   27.65    1.63
   8 -17   5   87.75    3.54
   8 -18   5  176.34    6.59
   7  16   5    8.11    1.29
   7  15   5   15.39    1.52
   7  14   5    1.09    1.31
  -7 -13  -5    5.60    0.95
   7  13   5    5.96    1.25
  -7 -12  -5   89.25    3.51
   7  12   5   95.25    3.85
  -7 -11  -5    6.03    1.02
   7  11   5    2.74    1.31
  -7 -10  -5  205.19    7.57
   7  10   5  202.81    7.50
  -7  -9  -5    6.69    1.04
   7   9   5    6.73    1.43
  -7  -8  -5  473.66   16.88
   7   8   5  472.07   16.82
  -7  -7  -5  111.16    4.40
   7   7   5  111.00    4.42
  -7  -6  -5  580.18   20.58
   7   6   5  594.23   21.17
  -7  -5  -5  432.41   15.48
   7   5   5  455.53   16.34
  -7  -4  -5 1233.10   43.24
   7   4   5 1217.69   42.67
  -7  -3  -5 1428.69   50.04
   7   3   5 1442.06   50.56
  -7  -2  -5   49.36    2.45
   7   2   5   47.89    2.67
  -7  -1  -5   19.45    1.61
   7   1   5   19.38    1.61
  -7   0  -5    0.27    1.09
   7   0   5    0.54    1.41
  -7   1  -5   18.77    1.56
   7  -1   5   20.53    1.72
  -7   2  -5   49.54    2.49
   7  -2   5   48.36    2.42
  -7   3  -5 1410.10   49.47
   7  -3   5 1449.08   50.74
   7  -4   5 1223.13   42.92
   7  -5   5  453.26   16.29
   7  -6   5  602.16   21.37
   7  -7   5  108.40    4.35
   7  -8   5  472.75   16.93
   7  -9   5    5.98    1.11
   7 -10   5  206.33    7.71
   7 -11   5    4.24    1.04
   7 -12   5   95.84    3.92
   7 -13   5    4.51    1.02
   7 -14   5    2.49    1.07
   7 -15   5   13.73    1.29
   7 -16   5   12.44    1.25
   7 -17   5   72.18    2.99
   7 -18   5    3.60    1.07
   6  17   5   39.25    1.95
  -6 -16  -5   34.67    1.75
   6  16   5   35.20    1.93
  -6 -15  -5    6.53    1.02
   6  15   5    5.44    1.29
  -6 -14  -5   54.35    2.33
   6  14   5   52.71    2.47
  -6 -13  -5    6.37    0.95
   6  13   5    9.54    1.29
  -6 -12  -5    8.97    1.04
   6  12   5    7.91    1.27
  -6 -11  -5   73.68    3.04
   6  11   5   76.60    3.22
  -6 -10  -5    1.56    0.91
   6  10   5    0.18    1.31
  -6  -9  -5   57.97    2.58
   6   9   5   56.41    2.65
  -6  -8  -5   85.24    3.51
   6   8   5   93.96    3.92
  -6  -7  -5   83.79    3.49
   6   7   5   75.22    3.40
  -6  -6  -5  130.63    5.08
   6   6   5  127.78    5.08
  -6  -5  -5  676.95   23.95
   6   5   5  711.85   25.16
  -6  -4  -5 2588.14   90.24
   6   4   5 2735.45   95.43
  -6  -3  -5  480.23   17.16
   6   3   5  476.38   17.13
  -6  -2  -5  211.33    7.86
   6   2   5  201.68    7.59
  -6  -1  -5    0.54    1.09
   6   1   5   -0.36    1.47
  -6   0  -5   -0.70    1.13
   6   0   5    1.47    1.41
  -6   1  -5   -0.52    1.11
   6  -1   5   -0.05    1.31
  -6   2  -5  209.52    7.86
   6  -2   5  225.50    8.39
  -6   3  -5  484.77   17.43
   6  -3   5  449.41   16.09
  -6   4  -5 2796.64   97.61
   6  -4   5 2626.66   91.74
  -6   5  -5  692.81   24.59
   6  -5   5  665.39   23.59
  -6   6  -5  148.33    5.82
   6  -6   5  123.76    4.85
   6  -7   5   85.76    3.63
   6  -8   5   89.27    3.69
   6  -9   5   60.74    2.76
   6 -10   5    1.75    1.09
   6 -11   5   78.69    3.35
   6 -12   5   11.13    1.29
   6 -13   5    8.79    1.20
   6 -14   5   62.05    2.72
   6 -15   5    3.49    1.02
   6 -16   5   41.75    2.09
   6 -17   5   49.93    2.36
   6 -18   5   29.53    1.63
   6 -19   5   44.56    2.15
  -5 -18  -5    5.42    0.97
  -5 -17  -5    5.44    1.00
   5  17   5    3.60    1.27
  -5 -16  -5  180.08    6.59
   5  16   5  176.82    6.59
  -5 -15  -5  192.80    7.05
   5  15   5  192.52    7.12
  -5 -14  -5   52.08    2.29
   5  14   5   44.31    2.20
  -5 -13  -5   94.05    3.72
   5  13   5   97.54    3.97
  -5 -12  -5  105.70    4.12
   5  12   5  101.76    4.03
  -5 -11  -5  828.34   29.17
   5  11   5  839.22   29.58
  -5 -10  -5    1.36    1.02
   5  10   5    2.49    1.22
  -5  -9  -5   25.50    1.59
   5   9   5   28.24    1.79
  -5  -8  -5  497.91   17.75
   5   8   5  521.93   18.61
  -5  -7  -5    7.46    1.20
   5   7   5    8.14    1.43
  -5  -6  -5    6.41    1.22
   5   6   5    5.24    1.38
  -5  -5  -5  889.98   31.37
   5   5   5  863.47   30.44
  -5  -4  -5 2907.69  101.40
   5   4   5 2862.36   99.88
  -5  -3  -5  528.73   18.83
   5   3   5  508.79   18.18
  -5  -2  -5   76.90    3.31
   5   2   5   73.50    3.29
  -5  -1  -5  136.91    5.35
   5   1   5  137.54    5.48
  -5   0  -5    0.50    1.13
   5   0   5    0.29    1.59
  -5   1  -5  124.94    4.99
   5  -1   5  130.38    5.24
  -5   2  -5   79.39    3.44
   5  -2   5   74.65    3.40
  -5   3  -5  524.43   18.72
   5  -3   5  682.39   24.25
  -5   4  -5 2987.01  104.18
   5  -4   5 2882.76  100.53
  -5   5  -5  874.80   30.91
   5  -5   5  891.57   31.41
  -5   6  -5    7.64    1.34
   5  -6   5    6.82    1.18
  -5   7  -5    6.64    1.31
   5  -7   5    6.91    1.16
  -5   8  -5  528.73   18.92
   5  -8   5  487.03   17.38
   5  -9   5   24.48    1.70
   5 -10   5    2.49    1.04
   5 -11   5  819.50   28.94
   5 -12   5  107.49    4.28
   5 -13   5   94.66    3.88
   5 -14   5   57.38    2.63
   5 -15   5  207.46    7.71
   5 -16   5  183.23    6.87
   5 -17   5    6.48    1.16
   5 -18   5    9.00    1.16
   5 -19   5   89.34    3.58
   5 -20   5   18.15    1.47
  -4 -20  -5   19.88    1.18
  -4 -19  -5   71.32    2.86
  -4 -18  -5    2.24    0.95
  -4 -17  -5   30.26    1.59
   4  17   5   25.45    1.75
  -4 -16  -5   68.35    2.83
   4  16   5   66.06    2.86
  -4 -15  -5  106.15    4.10
   4  15   5  107.04    4.22
  -4 -14  -5  119.34    4.56
   4  14   5  125.62    4.85
  -4 -13  -5   20.19    1.38
   4  13   5   20.80    1.59
  -4 -12  -5 1114.80   39.09
   4  12   5 1163.30   40.82
  -4 -11  -5    0.82    1.07
   4  11   5    2.47    1.20
  -4 -10  -5  958.43   33.68
   4  10   5  985.62   34.56
  -4  -9  -5  266.29    9.72
   4   9   5  273.09   10.02
  -4  -8  -5   57.36    2.65
   4   8   5   61.33    2.88
  -4  -7  -5  384.59   13.85
   4   7   5  380.51   13.64
  -4  -6  -5    8.36    1.22
   4   6   5   10.56    1.52
  -4  -5  -5 1667.56   58.36
   4   5   5 1724.67   60.42
  -4  -4  -5  783.24   27.69
   4   4   5  724.32   25.63
  -4  -3  -5  204.24    7.68
   4   3   5  209.23    7.80
  -4  -2  -5  274.22   10.09
   4   2   5  286.24   10.54
  -4  -1  -5   24.02    1.72
   4   1   5   24.25    1.95
  -4   0  -5    0.23    1.11
   4   0   5    0.97    1.45
  -4   1  -5   24.29    1.79
   4  -1   5   19.56    1.77
  -4   2  -5  293.71   10.77
   4  -2   5  272.41   10.11
  -4   3  -5  216.55    8.11
   4  -3   5  214.48    8.16
  -4   4  -5  721.14   25.56
   4  -4   5  726.36   25.72
  -4   5  -5 1675.72   58.67
   4  -5   5 2022.01   70.69
  -4   6  -5    8.00    1.31
   4  -6   5    6.03    1.29
  -4   7  -5  397.74   14.39
   4  -7   5  361.93   13.08
  -4   8  -5   64.68    3.01
   4  -8   5   60.49    2.83
  -4   9  -5  265.16    9.81
   4  -9   5  276.94   10.15
   4 -10   5 1000.58   35.24
   4 -11   5    0.75    1.09
   4 -12   5 1177.81   41.34
   4 -13   5   19.99    1.45
   4 -14   5  129.50    5.03
   4 -15   5  108.72    4.35
   4 -16   5   67.65    2.92
   4 -17   5   35.35    1.86
   4 -18   5    2.02    1.25
   4 -19   5  104.41    4.28
   4 -20   5   26.70    1.97
  -3 -21  -5    7.57    1.07
  -3 -20  -5   15.89    1.31
  -3 -19  -5    0.16    0.91
  -3 -18  -5    0.36    0.97
  -3 -17  -5    1.13    1.00
   3  17   5    0.66    1.22
  -3 -16  -5  124.74    4.76
   3  16   5  121.41    4.71
  -3 -15  -5  492.47   17.47
   3  15   5  506.75   17.97
  -3 -14  -5    9.36    1.13
   3  14   5   14.50    1.45
  -3 -13  -5  543.92   19.26
   3  13   5  546.41   19.40
  -3 -12  -5 1224.49   42.92
   3  12   5 1260.30   44.15
  -3 -11  -5  868.45   30.55
   3  11   5  866.64   30.44
  -3 -10  -5 1604.10   56.11
   3  10   5 1573.96   55.09
  -3  -9  -5   75.36    3.24
   3   9   5   69.51    3.13
  -3  -8  -5   -0.45    1.00
   3   8   5    1.52    1.16
  -3  -7  -5  993.10   34.95
   3   7   5  939.62   33.09
  -3  -6  -5  171.42    6.53
   3   6   5  175.05    6.73
  -3  -5  -5    1.84    1.13
   3   5   5    2.56    1.43
  -3  -4  -5  437.17   15.68
   3   4   5  467.54   16.75
  -3  -3  -5   63.77    2.90
   3   3   5   69.35    3.20
  -3  -2  -5   12.01    1.36
   3   2   5   11.24    1.70
  -3  -1  -5    8.63    1.29
   3   1   5    7.68    1.61
  -3   0  -5   -1.13    1.09
   3   0   5   -1.70    1.27
  -3   1  -5    6.05    1.22
   3  -1   5    6.35    1.63
  -3   2  -5   11.47    1.38
   3  -2   5   13.05    1.75
  -3   3  -5   65.86    3.08
   3  -3   5   65.63    3.04
  -3   4  -5  442.16   15.93
   3  -4   5  413.38   14.91
  -3   5  -5    1.41    1.36
   3  -5   5    0.32    1.31
  -3   6  -5  176.46    6.78
   3  -6   5  173.19    6.69
  -3   7  -5 1026.42   36.17
   3  -7   5 1030.27   36.28
  -3   8  -5    1.11    1.20
   3  -8   5    0.32    1.27
  -3   9  -5   68.13    3.06
   3  -9   5   77.67    3.44
  -3  10  -5 1535.20   53.83
   3 -10   5 1504.38   52.74
  -3  11  -5  906.98   32.00
   3 -11   5  875.71   30.89
   3 -12   5 1226.31   43.08
   3 -13   5  536.66   19.15
   3 -14   5   12.49    1.38
   3 -15   5  496.55   17.72
   3 -16   5  142.85    5.58
   3 -17   5   -0.73    1.36
   3 -18   5    1.43    1.27
   3 -19   5    2.90    1.50
   3 -20   5   16.93    1.79
   3 -21   5    9.59    1.63
  -2 -21  -5    6.32    1.25
  -2 -20  -5   20.37    1.47
  -2 -19  -5   13.60    1.29
  -2 -18  -5   88.27    3.56
  -2 -17  -5    2.70    1.07
   2  17   5    1.65    1.16
  -2 -16  -5   -0.11    1.16
   2  16   5   -2.09    1.22
  -2 -15  -5   83.60    3.44
   2  15   5   78.01    3.33
  -2 -14  -5  172.22    6.46
   2  14   5  171.36    6.41
  -2 -13  -5   55.00    2.63
   2  13   5   53.67    2.63
  -2 -12  -5   29.94    1.88
   2  12   5   27.79    1.77
  -2 -11  -5 1659.40   58.04
   2  11   5 1229.02   43.11
  -2 -10  -5  381.42   13.76
   2  10   5  372.36   13.44
  -2  -9  -5  164.31    6.30
   2   9   5  157.01    5.96
  -2  -8  -5  447.14   16.00
   2   8   5  440.80   15.80
  -2  -7  -5   88.50    3.69
   2   7   5   90.11    3.90
  -2  -6  -5  244.31    9.02
   2   6   5  237.06    8.79
  -2  -5  -5  382.78   13.82
   2   5   5  365.56   13.14
  -2  -4  -5  211.56    7.86
   2   4   5  209.11    7.82
  -2  -3  -5  242.50    8.95
   2   3   5  251.56    9.36
  -2  -2  -5    0.73    1.13
   2   2   5    3.90    1.52
  -2  -1  -5  743.13   26.29
   2   1   5  693.27   24.52
  -2   0  -5    0.34    1.16
   2   0   5    2.76    1.36
  -2   1  -5  733.61   26.02
   2  -1   5  754.46   26.77
  -2   2  -5    3.06    1.25
   2  -2   5    3.08    1.54
  -2   3  -5  238.42    8.86
   2  -3   5  259.49    9.61
  -2   4  -5  219.92    8.25
   2  -4   5  208.18    7.86
  -2   5  -5  387.09   14.03
   2  -5   5  366.46   13.28
  -2   6  -5  244.54    9.11
   2  -6   5  243.63    9.09
  -2   7  -5   86.23    3.72
   2  -7   5   93.69    4.03
  -2   8  -5  456.66   16.43
   2  -8   5  430.83   15.50
  -2   9  -5  165.21    6.35
   2  -9   5  151.50    5.96
  -2  10  -5  357.63   12.96
   2 -10   5  364.65   13.24
  -2  11  -5 1607.95   56.30
   2 -11   5 1562.63   54.75
  -2  12  -5   28.33    1.88
   2 -12   5   29.67    2.09
   2 -13   5   62.55    2.99
   2 -14   5  179.76    6.87
   2 -15   5   82.79    3.60
   2 -16   5   -0.02    1.34
   2 -17   5    0.77    1.38
   2 -18   5   92.13    3.90
   2 -19   5   19.67    1.88
   2 -20   5   27.74    2.09
   2 -21   5    9.22    1.65
  -1 -21  -5    2.36    1.36
  -1 -20  -5   10.95    1.63
  -1 -19  -5   68.19    3.10
  -1 -18  -5   72.14    3.24
  -1 -17  -5   24.66    1.95
   1  17   5   23.09    1.68
  -1 -16  -5  336.32   12.15
   1  16   5  340.85   12.26
  -1 -15  -5 1008.51   35.42
   1  15   5  971.80   34.15
  -1 -14  -5   96.50    4.08
   1  14   5   97.59    3.99
  -1 -13  -5  312.30   11.40
   1  13   5  318.42   11.51
  -1 -12  -5   27.85    2.15
   1  12   5   30.91    1.90
  -1 -11  -5 5090.15  177.20
   1  11   5 5561.55  193.50
  -1 -10  -5 2043.77   71.41
   1  10   5 2021.10   70.57
  -1  -9  -5 1745.07   61.05
   1   9   5 1689.09   59.06
  -1  -8  -5   -0.75    1.50
   1   8   5    0.77    1.43
  -1  -7  -5  345.84   12.56
   1   7   5  352.41   12.80
  -1  -6  -5    2.58    1.38
   1   6   5    3.58    1.29
  -1  -5  -5   87.75    3.72
   1   5   5   92.51    3.83
  -1  -4  -5  444.43   15.95
   1   4   5  437.17   15.73
  -1  -3  -5  375.98   13.55
   1   3   5  381.65   13.78
  -1  -2  -5  548.22   19.54
   1   2   5  515.59   18.33
  -1  -1  -5    8.66    1.22
   1   1   5    9.81    1.54
  -1   0  -5   -0.86    1.11
   1   0   5    0.61    1.52
  -1   1  -5   12.26    1.47
   1  -1   5    9.20    1.65
  -1   2  -5  551.85   19.67
   1  -2   5  520.12   18.61
  -1   3  -5  393.89   14.21
   1  -3   5  404.76   14.69
  -1   4  -5  463.24   16.61
   1  -4   5  425.61   15.30
  -1   5  -5   73.13    3.29
   1  -5   5   92.69    4.01
  -1   6  -5   -0.23    1.20
   1  -6   5    2.20    1.52
  -1   7  -5  397.29   14.39
   1  -7   5  351.05   12.74
  -1   8  -5   -0.41    1.20
   1  -8   5   -0.43    1.36
  -1   9  -5 1797.42   62.87
   1  -9   5 1676.85   58.72
  -1  10  -5 2095.21   73.22
   1 -10   5 1975.32   69.05
  -1  11  -5 4895.25  170.43
   1 -11   5 5062.96  176.23
  -1  12  -5   29.76    1.86
   1 -12   5   30.53    2.09
  -1  13  -5  329.52   11.97
   1 -13   5  307.77   11.26
   1 -14   5  101.92    4.26
   1 -15   5 1009.19   35.54
   1 -16   5  339.04   12.31
   1 -17   5   21.19    1.79
   1 -18   5   81.70    3.58
   1 -19   5   83.72    3.67
   1 -20   5   10.67    1.70
   1 -21   5    5.87    1.77
   0 -22  -5   13.64    2.09
   0 -21  -5  120.02    4.87
   0 -20  -5    6.84    1.84
   0 -19  -5    3.06    1.77
   0 -18  -5  100.78    4.19
   0 -17  -5  257.68    9.45
   0  17   5  255.41    9.29
   0 -16  -5   32.75    2.20
   0  16   5   31.12    1.90
   0 -15  -5  149.71    5.80
   0  15   5  155.02    5.92
   0 -14  -5   93.40    3.99
   0  14   5   93.26    3.81
   0 -13  -5   42.88    2.58
   0  13   5   38.07    2.13
   0 -12  -5   64.32    3.10
   0  12   5   62.28    2.95
   0 -11  -5   17.38    1.93
   0  11   5   18.58    1.61
   0 -10  -5 1803.54   63.07
   0  10   5 1765.92   61.71
   0  -9  -5  231.16    8.66
   0   9   5  232.30    8.68
   0  -8  -5  365.33   13.26
   0   8   5  356.72   12.94
   0  -7  -5  225.20    8.45
   0   7   5  221.71    8.20
   0  -6  -5  389.58   14.05
   0   6   5  409.52   14.69
   0  -5  -5  216.73    8.11
   0   5   5  218.13    8.18
   0  -4  -5  299.38   10.95
   0   4   5  300.51   10.95
   0  -3  -5  134.42    5.30
   0   3   5  134.55    5.24
   0  -2  -5   35.13    2.13
   0   2   5   38.82    2.24
   0  -1  -5    5.62    1.47
   0   1   5    8.68    1.63
   0   0  -5   -0.07    1.09
   0   0   5    1.63    1.25
   0   1  -5    6.37    1.18
   0  -1   5    7.34    1.45
   0   2  -5   34.72    2.06
   0  -2   5   39.48    2.24
   0   3  -5  135.80    5.33
   0  -3   5  139.54    5.48
   0   4  -5  297.57   10.92
   0  -4   5  300.97   10.97
   0   5  -5  238.19    8.91
   0  -5   5  220.40    8.27
   0   6  -5  403.40   14.60
   0  -6   5  432.19   15.57
   0   7  -5  208.32    7.89
   0  -7   5  221.46    8.34
   0   8  -5  367.14   13.37
   0  -8   5  367.60   13.33
   0   9  -5  225.93    8.45
   0  -9   5  227.09    8.52
   0  10  -5 1801.50   63.03
   0 -10   5 1780.65   62.28
   0  11  -5   22.26    1.75
   0 -11   5   17.81    1.81
   0  12  -5   57.32    2.79
   0 -12   5   66.06    3.13
   0  13  -5   41.04    2.18
   0 -13   5   36.62    2.22
   0  14  -5   97.66    3.99
   0 -14   5  104.77    4.33
   0 -15   5  159.55    6.14
   0 -16   5   31.21    2.02
   0 -17   5  270.37    9.93
   0 -18   5  105.95    4.37
   0 -19   5    5.33    1.52
   0 -20   5    8.32    1.75
   0 -21   5  130.81    5.24
   0 -22   5   15.64    1.99
   1 -22  -5   31.64    2.58
   1 -21  -5   73.63    3.51
   1 -20  -5   34.88    2.47
   1 -19  -5   86.37    3.76
   1 -18  -5    4.15    1.65
   1 -17  -5   49.72    2.67
  -1  17   5   54.87    2.54
   1 -16  -5   34.72    2.24
  -1  16   5   33.95    1.99
   1 -15  -5  539.84   19.24
  -1  15   5  539.38   19.22
   1 -14  -5  115.92    4.78
  -1  14   5  100.40    4.06
   1 -13  -5  188.69    7.21
  -1  13   5  194.04    7.34
   1 -12  -5  909.70   32.07
  -1  12   5  898.14   31.66
   1 -11  -5  734.97   26.04
  -1  11   5  731.11   25.79
   1 -10  -5 1069.02   37.60
  -1  10   5 1025.96   36.08
   1  -9  -5 1604.55   56.16
  -1   9   5 1547.90   54.23
   1  -8  -5   93.73    4.01
  -1   8   5  101.74    4.12
   1  -7  -5  133.19    5.30
  -1   7   5  148.72    5.73
   1  -6  -5   50.06    2.56
  -1   6   5   51.56    2.70
   1  -5  -5  194.00    7.37
  -1   5   5  193.52    7.37
   1  -4  -5  503.58   18.02
  -1   4   5  488.62   17.43
   1  -3  -5  457.80   16.45
  -1   3   5  433.55   15.50
   1  -2  -5  164.51    6.37
  -1   2   5  168.68    6.53
   1  -1  -5   29.21    2.11
  -1   1   5   36.87    2.15
   1   0  -5    1.07    1.31
  -1   0   5    0.18    1.29
   1   1  -5   28.92    2.09
  -1  -1   5   34.70    2.24
   1   2  -5  156.06    6.01
  -1  -2   5  167.91    6.44
   1   3  -5  435.36   15.66
  -1  -3   5  472.30   16.95
   1   4  -5  519.44   18.56
  -1  -4   5  491.56   17.59
   1   5  -5  184.48    7.00
  -1  -5   5  192.68    7.27
   1   6  -5   51.81    2.61
  -1  -6   5   53.64    2.63
   1   7  -5  139.29    5.51
  -1  -7   5  139.72    5.53
   1   8  -5   54.07    2.70
  -1  -8   5   95.32    4.03
   1   9  -5 1671.64   58.52
  -1  -9   5 1505.06   52.71
   1  10  -5  905.17   31.96
  -1 -10   5 1030.27   36.24
   1  11  -5  696.89   24.70
  -1 -11   5  724.77   25.68
   1  12  -5  932.59   32.84
  -1 -12   5  917.41   32.32
   1  13  -5  180.78    6.87
  -1 -13   5  186.09    7.07
   1  14  -5  111.07    4.46
  -1 -14   5  103.41    4.26
  -1 -15   5  547.54   19.49
  -1 -16   5   35.51    2.06
  -1 -17   5   52.49    2.63
  -1 -18   5    0.91    1.41
  -1 -19   5   91.63    3.88
  -1 -20   5   34.47    2.27
  -1 -21   5   84.38    3.76
  -1 -22   5   42.83    2.67
   2 -22  -5   18.81    2.36
   2 -21  -5   22.12    2.20
   2 -20  -5    2.63    1.95
   2 -19  -5    3.69    1.88
   2 -18  -5   59.42    3.10
   2 -17  -5  161.23    6.23
   2 -16  -5   33.61    2.22
  -2  16   5   32.82    1.93
   2 -15  -5   10.40    1.54
  -2  15   5   11.76    1.43
   2 -14  -5  160.48    6.21
  -2  14   5  166.33    6.39
   2 -13  -5   38.69    2.40
  -2  13   5   42.38    2.33
   2 -12  -5  151.44    5.98
  -2  12   5  147.31    5.67
   2 -11  -5   59.26    2.90
  -2  11   5   62.53    3.04
   2 -10  -5  380.06   13.80
  -2  10   5  379.38   13.73
   2  -9  -5    1.25    1.41
  -2   9   5    1.56    1.31
   2  -8  -5  429.24   15.46
  -2   8   5  459.38   16.39
   2  -7  -5  219.02    8.18
  -2   7   5  175.75    6.71
   2  -6  -5  175.66    6.73
  -2   6   5  177.84    6.84
   2  -5  -5  291.00   10.70
  -2   5   5  298.25   10.88
   2  -4  -5  139.70    5.58
  -2   4   5  133.92    5.28
   2  -3  -5  199.75    7.59
  -2   3   5  207.14    7.80
   2  -2  -5  423.58   15.27
  -2   2   5  409.52   14.78
   2  -1  -5 1045.68   36.83
  -2   1   5 1020.30   35.88
   2   0  -5   -0.36    1.41
  -2   0   5   -1.88    1.25
   2   1  -5 1026.19   36.13
  -2  -1   5  990.61   34.88
   2   2  -5  417.91   15.09
  -2  -2   5  423.12   15.18
   2   3  -5  193.72    7.39
  -2  -3   5  200.84    7.57
   2   4  -5  128.05    5.08
  -2  -4   5  133.17    5.24
   2   5  -5  298.47   10.90
  -2  -5   5  286.24   10.47
   2   6  -5  183.57    6.93
  -2  -6   5  175.91    6.73
   2   7  -5  217.14    8.07
  -2  -7   5  235.92    8.79
   2   8  -5  434.00   15.59
  -2  -8   5  419.27   15.05
   2   9  -5    0.86    1.13
  -2  -9   5    1.20    1.43
   2  10  -5  389.13   14.01
  -2 -10   5  376.21   13.58
   2  11  -5   51.42    2.42
  -2 -11   5   58.09    2.79
   2  12  -5  148.65    5.73
  -2 -12   5  151.57    5.89
   2  13  -5   36.67    2.02
  -2 -13   5   32.45    2.13
   2  14  -5  157.99    5.98
  -2 -14   5  156.58    6.05
   2  15  -5    7.71    1.13
  -2 -15   5   11.44    1.50
  -2 -16   5   33.38    2.04
  -2 -17   5  157.08    6.03
  -2 -18   5   51.92    2.65
  -2 -19   5    2.70    1.65
  -2 -20   5    3.04    1.61
  -2 -21   5   25.65    2.11
  -2 -22   5   21.98    2.33
   3 -22  -5   11.76    2.20
   3 -21  -5   -0.14    1.81
   3 -20  -5   69.49    3.33
   3 -19  -5    6.75    1.63
   3 -18  -5    0.68    1.75
   3 -17  -5  225.39    8.41
   3 -16  -5  241.14    9.00
  -3  16   5  236.15    8.75
   3 -15  -5  437.85   15.73
  -3  15   5  428.33   15.30
   3 -14  -5   40.79    2.63
  -3  14   5   45.21    2.40
   3 -13  -5   63.89    3.22
  -3  13   5   65.61    2.97
   3 -12  -5  477.29   17.11
  -3  12   5  469.81   16.79
   3 -11  -5  115.20    4.76
  -3  11   5  116.56    4.78
   3 -10  -5  168.00    6.57
  -3  10   5  157.33    6.07
   3  -9  -5  184.82    7.05
  -3   9   5  195.99    7.37
   3  -8  -5   38.26    2.27
  -3   8   5   44.76    2.40
   3  -7  -5 2016.57   70.48
  -3   7   5 1933.40   67.60
   3  -6  -5   15.93    1.75
  -3   6   5   20.31    1.81
   3  -5  -5  790.49   27.97
  -3   5   5  798.65   28.17
   3  -4  -5  125.96    5.14
  -3   4   5  133.12    5.33
   3  -3  -5  221.28    8.29
  -3   3   5  227.09    8.50
   3  -2  -5  113.04    4.65
  -3   2   5  123.58    4.96
   3  -1  -5    3.13    1.54
  -3   1   5    1.90    1.31
   3   0  -5   -0.27    1.38
  -3   0   5   -0.32    1.47
   3   1  -5    2.47    1.63
  -3  -1   5    1.54    1.43
   3   2  -5  123.13    5.03
  -3  -2   5  129.20    5.12
   3   3  -5  231.16    8.63
  -3  -3   5  228.44    8.50
   3   4  -5  129.88    5.17
  -3  -4   5  133.06    5.21
   3   5  -5  781.88   27.63
  -3  -5   5  783.01   27.65
   3   6  -5   14.19    1.36
  -3  -6   5   23.18    1.72
   3   7  -5 1998.89   69.85
  -3  -7   5 1900.31   66.40
   3   8  -5   41.18    2.24
  -3  -8   5   40.52    2.29
   3   9  -5  188.58    7.07
  -3  -9   5  180.49    6.82
   3  10  -5  155.36    5.96
  -3 -10   5  158.73    6.07
   3  11  -5  114.31    4.62
  -3 -11   5  115.54    4.67
   3  12  -5  429.69   15.39
  -3 -12   5  455.53   16.34
   3  13  -5   65.84    2.90
  -3 -13   5   67.02    3.04
   3  14  -5   39.91    2.04
  -3 -14   5   41.09    2.22
   3  15  -5  412.70   14.78
  -3 -15   5  412.24   14.80
  -3 -16   5  225.50    8.36
  -3 -17   5  229.80    8.48
  -3 -18   5    0.41    1.38
  -3 -19   5    6.87    1.56
  -3 -20   5   77.83    3.54
  -3 -21   5    3.42    1.84
  -3 -22   5   14.91    2.36
   4 -21  -5    3.60    1.86
   4 -20  -5   25.81    2.33
   4 -19  -5   -0.50    1.97
   4 -18  -5   38.78    2.65
   4 -17  -5    1.97    1.72
   4 -16  -5   41.72    2.52
   4 -15  -5   30.23    2.27
  -4  15   5   36.06    2.11
   4 -14  -5  417.00   15.05
  -4  14   5  402.50   14.50
   4 -13  -5  105.91    4.56
  -4  13   5  106.38    4.37
   4 -12  -5  543.46   19.45
  -4  12   5  551.62   19.76
   4 -11  -5   30.39    2.13
  -4  11   5   33.86    2.04
   4 -10  -5   14.48    2.02
  -4  10   5   15.55    1.47
   4  -9  -5   85.62    3.88
  -4   9   5   78.51    3.51
   4  -8  -5    8.32    1.68
  -4   8   5   10.54    1.72
   4  -7  -5   65.52    3.17
  -4   7   5   68.13    3.08
   4  -6  -5  264.48    9.79
  -4   6   5  272.41    9.97
   4  -5  -5   14.30    1.65
  -4   5   5   19.92    1.86
   4  -4  -5  718.20   25.47
  -4   4   5  748.11   26.47
   4  -3  -5  696.21   24.70
  -4   3   5  713.89   25.27
   4  -2  -5 2928.08  102.14
  -4   2   5 2744.51   95.75
   4  -1  -5 1024.15   36.06
  -4   1   5  999.22   35.17
   4   0  -5   -0.82    1.38
  -4   0   5    0.18    1.43
   4   1  -5 1001.71   35.33
  -4  -1   5  972.02   34.24
   4   2  -5 2937.15  102.46
  -4  -2   5 2882.76  100.53
   4   3  -5  731.57   25.93
  -4  -3   5  691.45   24.48
   4   4  -5  685.79   24.29
  -4  -4   5  681.26   24.11
   4   5  -5   14.91    1.63
  -4  -5   5   18.47    1.56
   4   6  -5  292.13   10.72
  -4  -6   5  259.49    9.54
   4   7  -5   65.59    2.97
  -4  -7   5   71.62    3.22
   4   8  -5    8.93    1.20
  -4  -8   5    9.13    1.47
   4   9  -5   82.49    3.51
  -4  -9   5   79.73    3.44
   4  10  -5   12.03    1.45
  -4 -10   5   14.19    1.65
   4  11  -5   38.64    2.06
  -4 -11   5   31.82    1.99
   4  12  -5  537.80   19.11
  -4 -12   5  543.46   19.35
   4  13  -5  103.73    4.12
  -4 -13   5  102.35    4.19
   4  14  -5  384.59   13.80
  -4 -14   5  402.27   14.48
   4  15  -5   34.77    1.86
  -4 -15   5   35.51    2.09
   4  16  -5   42.72    2.09
  -4 -16   5   43.79    2.36
  -4 -17   5    1.45    1.36
  -4 -18   5   44.42    2.33
  -4 -19   5    2.65    1.54
  -4 -20   5   23.32    2.04
  -4 -21   5    3.83    1.93
   5 -21  -5    3.76    1.90
   5 -20  -5   34.70    2.47
   5 -19  -5    1.13    1.81
   5 -18  -5    6.01    1.81
   5 -17  -5   12.62    1.93
   5 -16  -5    5.58    1.79
   5 -15  -5  241.59    9.00
  -5  15   5  257.68    9.54
   5 -14  -5  521.71   18.67
  -5  14   5  511.51   18.24
   5 -13  -5   25.07    2.29
  -5  13   5   26.31    1.84
   5 -12  -5  640.69   22.80
  -5  12   5  625.73   22.30
   5 -11  -5    1.86    1.90
  -5  11   5    5.24    1.36
   5 -10  -5   49.63    2.92
  -5  10   5   55.84    2.79
   5  -9  -5  137.77    5.51
  -5   9   5  130.56    5.26
   5  -8  -5   12.92    1.70
  -5   8   5   16.34    1.84
   5  -7  -5  620.52   22.10
  -5   7   5  628.68   22.32
   5  -6  -5   25.31    2.11
  -5   6   5   35.45    2.27
   5  -5  -5  294.85   10.86
  -5   5   5  291.90   10.72
   5  -4  -5    8.16    1.70
  -5   4   5   11.63    1.61
   5  -3  -5    2.70    1.52
  -5   3   5    2.63    1.36
   5  -2  -5   35.29    2.29
  -5   2   5   40.54    2.33
   5  -1  -5  970.66   34.20
  -5   1   5  924.43   32.54
   5   0  -5   -0.63    1.38
  -5   0   5    0.52    1.43
   5   1  -5  972.02   34.29
  -5  -1   5  924.66   32.59
   5   2  -5   36.58    2.24
  -5  -2   5   36.19    2.15
   5   3  -5    0.93    1.38
  -5  -3   5    2.72    1.45
   5   4  -5    8.73    1.63
  -5  -4   5   12.03    1.43
   5   5  -5  295.53   10.83
  -5  -5   5  290.09   10.58
   5   6  -5   26.24    1.99
  -5  -6   5   32.95    2.11
   5   7  -5  564.54   20.10
  -5  -7   5  628.45   22.28
   5   8  -5   11.47    1.27
  -5  -8   5   12.67    1.45
   5   9  -5  133.19    5.24
  -5  -9   5  134.55    5.30
   5  10  -5   49.50    2.42
  -5 -10   5   52.58    2.58
   5  11  -5    3.42    1.11
  -5 -11   5    2.72    1.22
   5  12  -5  580.40   20.58
  -5 -12   5  622.10   22.07
   5  13  -5   27.58    1.65
  -5 -13   5   31.00    1.97
   5  14  -5  484.99   17.22
  -5 -14   5  495.19   17.65
   5  15  -5  240.68    8.77
  -5 -15   5  239.78    8.79
   5  16  -5    6.03    1.09
  -5 -16   5    2.97    1.34
  -5 -17   5   14.89    1.54
  -5 -18   5    9.63    1.65
  -5 -19   5    2.22    1.52
  -5 -20   5   35.40    2.38
  -5 -21   5    2.72    2.09
   6 -21  -5   42.15    2.65
   6 -20  -5  372.81   13.46
   6 -19  -5   22.12    2.20
   6 -18  -5  174.03    6.71
   6 -17  -5  415.64   14.98
   6 -16  -5    8.36    1.90
   6 -15  -5   75.31    3.49
   6 -14  -5  193.43    7.39
  -6  14   5  195.92    7.32
   6 -13  -5  107.31    4.58
  -6  13   5  111.68    4.60
   6 -12  -5  190.71    7.37
  -6  12   5  182.96    6.91
   6 -11  -5  499.04   17.93
  -6  11   5  507.20   18.09
   6 -10  -5  407.71   14.78
  -6  10   5  412.02   14.94
   6  -9  -5   85.08    3.83
  -6   9   5   91.08    3.99
   6  -8  -5  158.53    6.35
  -6   8   5  153.54    5.94
   6  -7  -5   14.73    2.06
  -6   7   5   13.89    1.52
   6  -6  -5   60.15    3.15
  -6   6   5   62.17    3.06
   6  -5  -5   11.10    1.81
  -6   5   5   13.76    1.70
   6  -4  -5   25.36    1.99
  -6   4   5   23.86    1.95
   6  -3  -5  102.12    4.40
  -6   3   5  108.96    4.56
   6  -2  -5  982.22   34.63
  -6   2   5  956.39   33.65
   6  -1  -5 2361.50   82.54
  -6   1   5 2162.52   75.54
   6   0  -5    0.41    1.43
  -6   0   5   -0.02    1.36
   6   1  -5 2345.64   81.95
  -6  -1   5 2601.73   90.77
   6   2  -5  988.57   34.88
  -6  -2   5  940.75   33.16
   6   3  -5   99.04    4.15
  -6  -3   5  108.13    4.40
   6   4  -5   20.42    1.79
  -6  -4   5   24.16    1.84
   6   5  -5   13.01    1.79
  -6  -5   5   15.84    1.61
   6   6  -5   56.34    2.81
  -6  -6   5   62.62    2.95
   6   7  -5   14.64    1.75
  -6  -7   5   13.12    1.65
   6   8  -5  125.26    5.08
  -6  -8   5  150.51    5.82
   6   9  -5   83.97    3.54
  -6  -9   5   83.42    3.58
   6  10  -5  407.26   14.60
  -6 -10   5  401.37   14.41
   6  11  -5  537.57   19.11
  -6 -11   5  506.98   18.06
   6  12  -5  181.62    6.80
  -6 -12   5  179.42    6.78
   6  13  -5  106.13    4.17
  -6 -13   5  107.74    4.33
   6  14  -5  179.38    6.64
  -6 -14   5  191.19    7.18
   6  15  -5   71.50    2.99
  -6 -15   5   70.46    3.10
   6  16  -5    5.17    1.07
  -6 -16   5    4.46    1.43
  -6 -17   5  377.34   13.53
  -6 -18   5  163.72    6.23
  -6 -19   5   18.11    1.97
  -6 -20   5  329.07   11.99
  -6 -21   5   32.00    2.56
   7 -20  -5   59.94    3.10
   7 -19  -5    1.68    1.54
   7 -18  -5   32.95    2.38
   7 -17  -5   37.82    2.47
   7 -16  -5   12.65    1.93
   7 -15  -5  150.53    5.92
   7 -14  -5   11.42    1.68
   7 -13  -5  157.53    6.23
  -7  13   5  156.17    5.94
   7 -12  -5  105.45    4.56
  -7  12   5  101.28    4.15
   7 -11  -5  111.41    4.76
  -7  11   5  101.60    4.33
   7 -10  -5  756.50   26.83
  -7  10   5  734.97   26.06
   7  -9  -5  270.37   10.13
  -7   9   5  271.51    9.97
   7  -8  -5   -0.79    1.59
  -7   8   5    0.32    1.41
   7  -7  -5  321.82   11.88
  -7   7   5  362.38   13.28
   7  -6  -5   77.03    3.69
  -7   6   5   84.31    3.67
   7  -5  -5   18.29    2.20
  -7   5   5   16.61    1.54
   7  -4  -5   45.53    2.63
  -7   4   5   50.13    2.65
   7  -3  -5  223.80    8.48
  -7   3   5  224.57    8.41
   7  -2  -5   66.99    3.24
  -7   2   5   74.65    3.47
   7  -1  -5   35.17    2.24
  -7   1   5   36.42    2.29
   7   0  -5   -0.84    1.61
  -7   0   5    1.20    1.45
   7   1  -5   38.12    2.47
  -7  -1   5   41.75    2.42
   7   2  -5   68.08    3.35
  -7  -2   5   69.67    3.22
   7   3  -5  226.41    8.48
  -7  -3   5  244.08    9.04
   7   4  -5   44.24    2.52
  -7  -4   5   45.94    2.42
   7   5  -5   18.20    1.77
  -7  -5   5   15.77    1.65
   7   6  -5   80.95    3.60
  -7  -6   5   58.63    2.83
   7   7  -5  328.39   12.01
  -7  -7   5  307.99   11.22
   7   8  -5    0.97    1.54
  -7  -8   5    0.93    1.29
   7   9  -5  301.42   10.99
  -7  -9   5  273.09   10.02
   7  10  -5  722.50   25.52
  -7 -10   5  725.22   25.65
   7  11  -5   93.71    3.78
  -7 -11   5  103.71    4.19
   7  12  -5  100.40    3.99
  -7 -12   5   98.52    4.03
   7  13  -5  162.50    6.10
  -7 -13   5  143.21    5.53
   7  14  -5   13.42    1.25
  -7 -14   5   11.78    1.47
   7  15  -5  137.23    5.17
  -7 -15   5  121.59    4.80
   7  16  -5   10.99    1.18
  -7 -16   5   11.35    1.65
  -7 -17   5   37.39    2.22
  -7 -18   5   26.70    2.11
  -7 -19   5    4.24    1.77
  -7 -20   5   37.19    2.40
   8 -20  -5    2.29    2.18
   8 -19  -5   14.55    2.04
   8 -18  -5    8.27    1.97
   8 -17  -5    7.64    1.93
   8 -16  -5   11.49    1.97
   8 -15  -5   37.14    2.52
   8 -14  -5    3.54    1.54
   8 -13  -5   71.19    3.49
   8 -12  -5  191.55    7.39
  -8  12   5  192.14    7.37
   8 -11  -5  303.01   11.22
  -8  11   5  291.22   10.72
   8 -10  -5   29.01    2.18
  -8  10   5   28.87    1.93
   8  -9  -5   35.24    2.56
  -8   9   5   35.81    2.09
   8  -8  -5  359.66   13.14
  -8   8   5  375.53   13.67
   8  -7  -5  173.35    6.82
  -8   7   5  176.91    6.78
   8  -6  -5  287.37   10.67
  -8   6   5  296.89   10.88
   8  -5  -5    8.32    1.99
  -8   5   5   11.04    1.68
   8  -4  -5    1.50    1.86
  -8   4   5    2.18    1.43
   8  -3  -5   51.97    2.86
  -8   3   5   45.05    2.42
   8  -2  -5 1586.20   55.59
  -8   2   5 1572.15   55.09
   8  -1  -5  247.94    9.29
  -8   1   5  264.25    9.79
   8   0  -5   -0.77    1.63
  -8   0   5    1.47    1.31
   8   1  -5  267.20    9.93
  -8  -1   5  277.17   10.24
   8   2  -5 1547.22   54.23
  -8  -2   5 1524.78   53.39
   8   3  -5   52.67    2.72
  -8  -3   5   53.78    2.70
   8   4  -5    3.10    1.75
  -8  -4   5    2.38    1.36
   8   5  -5   10.63    1.75
  -8  -5   5   10.38    1.54
   8   6  -5  294.62   10.79
  -8  -6   5  286.92   10.49
   8   7  -5  167.05    6.50
  -8  -7   5  156.31    6.07
   8   8  -5  379.84   13.67
  -8  -8   5  387.99   14.05
   8   9  -5   40.25    2.38
  -8  -9   5   32.54    2.15
   8  10  -5   29.87    1.84
  -8 -10   5   27.65    1.97
   8  11  -5  274.45    9.97
  -8 -11   5  288.96   10.54
   8  12  -5  174.23    6.48
  -8 -12   5  181.28    6.82
   8  13  -5   63.64    2.74
  -8 -13   5   67.31    3.10
   8  14  -5    3.26    0.97
  -8 -14   5    4.74    1.50
   8  15  -5   35.08    1.81
  -8 -15   5   30.35    2.06
   8  16  -5    6.69    1.07
  -8 -16   5    7.86    1.77
  -8 -17   5    6.07    1.52
  -8 -18   5    0.95    1.63
  -8 -19   5   11.10    1.81
   9 -19  -5  134.94    5.37
   9 -18  -5  106.38    4.49
   9 -17  -5   34.70    2.24
   9 -16  -5   62.89    3.20
   9 -15  -5   28.80    2.31
   9 -14  -5  142.96    5.71
   9 -13  -5   89.09    3.94
   9 -12  -5   29.87    2.20
   9 -11  -5  593.55   21.14
   9 -10  -5   95.23    4.24
  -9  10   5   97.84    4.17
   9  -9  -5    7.43    1.97
  -9   9   5    7.55    1.54
   9  -8  -5  218.97    8.29
  -9   8   5  225.88    8.43
   9  -7  -5    2.63    1.93
  -9   7   5    3.20    1.31
   9  -6  -5  481.59   17.36
  -9   6   5  487.94   17.52
   9  -5  -5  383.01   13.96
  -9   5   5  376.21   13.67
   9  -4  -5   89.16    4.08
  -9   4   5   94.55    4.03
   9  -3  -5    9.18    1.72
  -9   3   5   13.39    1.68
   9  -2  -5  187.88    7.34
  -9   2   5  179.40    6.89
   9  -1  -5  381.87   13.87
  -9   1   5  365.78   13.28
   9   0  -5   -0.45    1.47
  -9   0   5    3.20    1.29
   9   1  -5  391.62   14.23
  -9  -1   5  367.37   13.35
   9   2  -5  190.94    7.37
  -9  -2   5  195.79    7.50
   9   3  -5    9.75    1.86
  -9  -3   5   10.77    1.61
   9   4  -5   86.96    3.94
  -9  -4   5   92.40    4.03
   9   5  -5  363.29   13.17
  -9  -5   5  365.78   13.24
   9   6  -5  460.29   16.54
  -9  -6   5  475.93   17.02
   9   7  -5    3.47    1.54
  -9  -7   5    1.79    1.38
   9   8  -5  218.00    8.16
  -9  -8   5  217.32    8.16
   9   9  -5    6.98    1.52
  -9  -9   5    9.00    1.59
   9  10  -5  102.30    4.19
  -9 -10   5   99.56    4.17
   9  11  -5  542.33   19.22
  -9 -11   5  552.30   19.65
   9  12  -5   25.20    1.56
  -9 -12   5   26.47    1.93
   9  13  -5   85.98    3.49
  -9 -13   5   83.06    3.58
   9  14  -5  117.58    4.49
  -9 -14   5  128.57    5.03
   9  15  -5   24.95    1.45
  -9 -15   5   24.84    1.99
   9  16  -5   46.53    2.11
  -9 -16   5   41.31    2.40
  -9 -17   5   20.10    2.02
  -9 -18   5   73.77    3.22
  10 -18  -5    4.99    1.88
  10 -17  -5   19.38    2.11
  10 -16  -5   18.81    1.90
  10 -15  -5    4.67    1.84
  10 -14  -5   20.58    2.09
  10 -13  -5   52.44    2.81
  10 -12  -5  534.40   19.08
  10 -11  -5   26.09    2.11
  10 -10  -5  246.35    9.18
  10  -9  -5   13.94    2.02
 -10   9   5   11.15    1.43
  10  -8  -5   67.36    3.44
 -10   8   5   68.81    3.15
  10  -7  -5   43.17    2.72
 -10   7   5   38.12    2.31
  10  -6  -5  195.58    7.50
 -10   6   5  187.36    7.14
  10  -5  -5    0.09    1.54
 -10   5   5    0.93    1.34
  10  -4  -5   17.27    1.93
 -10   4   5   19.33    1.79
  10  -3  -5  574.51   20.53
 -10   3   5  578.59   20.62
  10  -2  -5   73.50    3.63
 -10   2   5   78.14    3.56
  10  -1  -5 1189.59   41.88
 -10   1   5 1227.67   43.17
  10   0  -5   -2.18    1.84
 -10   0   5    2.09    1.75
  10   1  -5 1180.07   41.52
 -10  -1   5 1200.24   42.20
  10   2  -5   80.98    3.74
 -10  -2   5   85.19    3.83
  10   3  -5  582.22   20.76
 -10  -3   5  543.01   19.42
  10   4  -5   20.10    1.81
 -10  -4   5   20.74    1.79
  10   5  -5    0.61    1.65
 -10  -5   5   -0.05    1.36
  10   6  -5  182.39    7.03
 -10  -6   5  184.14    7.03
  10   7  -5   45.71    2.54
 -10  -7   5   39.05    2.29
  10   8  -5   64.66    3.08
 -10  -8   5   66.27    3.06
  10   9  -5   10.31    1.79
 -10  -9   5    9.63    1.47
  10  10  -5  221.62    8.23
 -10 -10   5  225.20    8.36
  10  11  -5   25.47    1.77
 -10 -11   5   24.09    1.84
  10  12  -5  495.19   17.56
 -10 -12   5  558.87   19.90
  10  13  -5   49.09    2.22
 -10 -13   5   45.85    2.45
  10  14  -5   21.64    1.38
 -10 -14   5   14.23    1.72
  10  15  -5    2.27    0.91
 -10 -15   5    1.25    1.63
  10  16  -5   14.87    1.20
 -10 -16   5   13.30    1.79
  11 -17  -5  146.81    5.76
  11 -16  -5   24.95    2.13
  11 -15  -5   27.56    2.24
  11 -14  -5   21.01    2.09
  11 -13  -5  361.25   13.08
  11 -12  -5   14.94    1.86
  11 -11  -5    5.96    1.72
  11 -10  -5   42.52    2.52
  11  -9  -5  114.79    4.80
  11  -8  -5   64.48    3.29
  11  -7  -5   63.18    3.24
  11  -6  -5   93.30    4.08
 -11   6   5   89.27    3.81
  11  -5  -5  295.53   10.92
 -11   5   5  298.93   10.99
  11  -4  -5  266.97    9.97
 -11   4   5  260.85    9.61
  11  -3  -5  396.83   14.39
 -11   3   5  406.58   14.69
  11  -2  -5  182.44    7.07
 -11   2   5  187.08    7.18
  11  -1  -5   66.70    3.24
 -11   1   5   56.98    2.83
  11   0  -5   -0.54    1.79
 -11   0   5   -0.16    1.45
  11   1  -5   61.26    3.13
 -11  -1   5   60.19    3.01
  11   2  -5  181.67    6.96
 -11  -2   5  198.42    7.59
  11   3  -5  407.26   14.73
 -11  -3   5  432.19   15.59
  11   4  -5  259.95    9.63
 -11  -4   5  275.58   10.22
  11   5  -5  281.70   10.40
 -11  -5   5  292.58   10.77
  11   6  -5   89.95    3.88
 -11  -6   5   87.07    3.76
  11   7  -5   60.92    2.95
 -11  -7   5   66.34    3.08
  11   8  -5   57.45    2.88
 -11  -8   5   59.99    2.90
  11   9  -5  117.35    4.76
 -11  -9   5  112.61    4.58
  11  10  -5   40.86    2.29
 -11 -10   5   36.44    2.22
  11  11  -5    1.38    1.45
 -11 -11   5    4.53    1.47
  11  12  -5   12.46    1.18
 -11 -12   5   11.35    1.54
  11  13  -5  332.70   11.94
 -11 -13   5  319.32   11.60
  11  14  -5   16.09    1.27
 -11 -14   5   16.23    1.90
  11  15  -5   17.79    1.29
  11  16  -5   20.19    1.27
  12 -16  -5    0.63    1.79
  12 -15  -5    2.79    1.61
  12 -14  -5   59.94    3.01
  12 -13  -5   12.90    1.95
  12 -12  -5   13.80    1.95
  12 -11  -5  245.22    9.13
  12 -10  -5  235.70    8.82
  12  -9  -5   61.58    3.17
  12  -8  -5  150.69    5.96
  12  -7  -5  598.31   21.33
  12  -6  -5    2.90    1.65
  12  -5  -5  269.01    9.95
  12  -4  -5  145.81    5.82
 -12   4   5  158.71    6.23
  12  -3  -5    2.02    1.50
 -12   3   5    3.08    1.41
  12  -2  -5    3.08    1.86
 -12   2   5   -0.86    1.29
  12  -1  -5  231.84    8.75
 -12   1   5  235.24    8.75
  12   0  -5   -1.41    1.68
 -12   0   5    0.00    1.50
  12   1  -5  222.96    8.39
 -12  -1   5  232.75    8.73
  12   2  -5   -0.63    1.63
 -12  -2   5   -0.05    1.31
  12   3  -5   -0.79    1.63
 -12  -3   5    0.54    1.41
  12   4  -5  140.60    5.58
 -12  -4   5  134.76    5.37
  12   5  -5  252.01    9.34
 -12  -5   5  242.04    9.00
  12   6  -5    5.62    1.56
 -12  -6   5    5.92    1.50
  12   7  -5  587.43   20.87
 -12  -7   5  575.65   20.49
  12   8  -5  143.46    5.60
 -12  -8   5  142.19    5.62
  12   9  -5   59.17    2.95
 -12  -9   5   52.31    2.70
  12  10  -5  221.03    8.18
 -12 -10   5  221.85    8.27
  12  11  -5  235.24    8.66
 -12 -11   5  239.78    8.88
  12  12  -5    9.59    1.25
  12  13  -5    6.66    1.18
  12  14  -5   39.62    1.95
  12  15  -5    3.26    1.07
  12  16  -5    2.20    0.84
  13 -15  -5    2.36    1.72
  13 -14  -5   21.67    2.11
  13 -13  -5  369.64   13.33
  13 -12  -5   66.18    3.17
  13 -11  -5    1.70    1.68
  13 -10  -5  452.36   16.20
  13  -9  -5    1.41    1.75
  13  -8  -5    6.91    1.86
  13  -7  -5    1.22    1.63
  13  -6  -5    3.83    1.81
  13  -5  -5   58.56    3.01
  13  -4  -5  126.01    5.19
  13  -3  -5   20.85    2.06
  13  -2  -5   64.11    3.26
  13  -1  -5    0.36    1.63
  13   0  -5    0.39    1.72
  13   1  -5    2.06    1.65
  13   2  -5   63.96    3.15
 -13  -2   5   72.18    3.33
  13   3  -5   21.33    1.86
 -13  -3   5   28.28    1.99
  13   4  -5  127.89    5.14
 -13  -4   5  127.19    5.12
  13   5  -5   55.80    2.88
 -13  -5   5   59.22    2.86
  13   6  -5   -0.95    1.61
 -13  -6   5    3.13    1.43
  13   7  -5    2.72    1.56
  13   8  -5    7.84    1.77
  13   9  -5    1.61    1.59
  13  10  -5  446.24   15.98
  13  11  -5    3.08    1.72
  13  12  -5   58.22    2.72
  13  13  -5  299.61   10.77
  13  14  -5   14.21    1.38
  13  15  -5    1.31    1.04
  14 -13  -5   20.74    1.95
  14 -12  -5   17.97    1.90
  14 -11  -5    3.01    1.63
  14 -10  -5  296.66   10.83
  14  -9  -5   46.96    2.63
  14  -8  -5  185.54    7.09
  14  -7  -5   13.98    1.81
  14  -6  -5   17.07    2.02
  14  -5  -5   55.37    2.92
  14  -4  -5   12.76    1.75
  14  -3  -5   83.67    3.74
  14  -2  -5   36.83    2.42
  14  -1  -5  159.75    6.26
  14   0  -5   -1.04    1.72
  14   1  -5  145.59    5.76
  14   2  -5   35.45    2.27
  14   3  -5   80.25    3.63
  14   4  -5   12.99    1.81
  14   5  -5   52.87    2.72
  14   6  -5   18.79    1.93
  14   7  -5    9.34    1.84
  14   8  -5  180.69    6.87
  14   9  -5   42.27    2.58
  14  10  -5  261.76    9.63
  14  11  -5    2.40    1.72
  14  12  -5   14.78    1.90
  14  13  -5   17.02    1.45
  15 -11  -5  138.61    5.39
  15 -10  -5    3.08    1.61
  15  -9  -5    4.90    1.61
  15  -8  -5   27.79    2.22
  15  -7  -5   97.32    4.12
  15  -6  -5   23.93    2.15
  15  -5  -5    1.31    1.72
  15  -4  -5   -0.25    1.52
  15  -3  -5   73.00    3.35
  15  -2  -5   20.17    2.06
  15  -1  -5   98.61    4.22
  15   0  -5    0.09    1.70
  15   1  -5   95.93    4.10
  15   2  -5   26.09    2.15
  15   3  -5   74.11    3.42
  15   4  -5   -1.79    1.72
  15   5  -5    1.79    1.70
  15   6  -5   15.93    1.95
  15   7  -5   78.78    3.58
  15   8  -5   28.19    2.38
  15   9  -5    5.58    1.75
  15  10  -5    2.54    1.88
  15  11  -5  113.13    4.71
  16  -9  -5   42.72    2.52
  16  -8  -5   83.40    3.60
  16  -7  -5    0.70    1.61
  16  -6  -5   29.60    2.18
  16  -5  -5    2.20    1.72
  16  -4  -5   56.82    2.90
  16  -3  -5    2.67    1.72
  16  -2  -5  102.21    4.31
  16  -1  -5  263.12    9.72
  16   0  -5    2.79    1.75
  16   1  -5  246.35    9.16
  16   2  -5  106.40    4.42
  16   3  -5    2.24    1.47
  16   4  -5   59.24    3.10
  16   5  -5   -0.23    1.97
  16   6  -5   26.56    2.15
  16   7  -5    0.41    1.81
  16   8  -5   83.65    3.78
  16   9  -5   36.15    2.65
  17  -5  -5   24.00    1.86
  17  -4  -5   11.08    1.84
  17  -3  -5   10.52    1.84
  17  -2  -5  325.22   11.76
  17  -1  -5   89.52    3.78
  17   0  -5   -0.61    1.68
  17   1  -5   90.72    3.92
  17   2  -5  305.73   11.13
  17   3  -5    7.59    1.84
  17   4  -5   14.12    2.09
  17   5  -5   23.82    2.38
  13   4   6   25.09    1.97
  13   3   6    2.02    1.65
  13   2   6   18.65    1.86
  13   1   6   31.66    2.13
  13   0   6   99.38    4.10
  13  -1   6   28.44    2.02
  13  -2   6   31.68    1.95
  13  -3   6    1.70    1.18
  13  -4   6   23.73    1.43
  12   8   6   10.04    1.95
  12   7   6    3.72    1.63
  12   6   6   10.40    1.72
  12   5   6   11.29    1.72
  12   4   6    0.45    1.59
  12   3   6   32.39    2.13
  12   2   6  113.04    4.60
  12   1   6   78.39    3.47
  12   0   6    1.47    1.47
  12  -1   6   76.62    3.38
  12  -2   6  179.54    6.71
  12  -3   6   31.34    1.79
  12  -4   6   -0.84    0.91
  12  -5   6   16.00    1.29
  12  -6   6   16.63    1.31
  12  -7   6    3.04    0.97
  12  -8   6   15.64    1.25
  11  11   6   95.03    4.10
  11  10   6  198.80    7.48
  11   9   6  265.16    9.75
  11   8   6    2.27    1.68
  11   7   6    6.07    1.56
  11   6   6   28.17    2.11
  11   5   6    2.52    1.56
  11   4   6    3.69    1.61
  11   3   6    1.68    1.61
  11   2   6  130.72    5.17
  11   1   6   56.66    2.72
  11   0   6   89.93    3.85
  11  -1   6   49.18    2.56
  11  -2   6  113.52    4.56
  11  -3   6    0.14    1.11
  11  -4   6    5.85    1.13
  11  -5   6    4.24    1.09
  11  -6   6   27.22    1.59
  11  -7   6    3.90    0.97
  11  -8   6    1.79    1.02
  11  -9   6  276.04    9.93
  11 -10   6  212.17    7.71
  11 -11   6  106.36    4.01
  10  13   6   -1.25    1.84
  10  12   6  140.87    5.55
  10  11   6   38.96    2.31
  10  10   6   50.29    2.67
  10   9   6   47.59    2.63
  10   8   6   39.25    2.31
  10   7   6  860.75   30.28
  10   6   6   66.40    3.17
  10   5   6  170.81    6.53
  10   4   6   12.10    1.70
  10   3   6   44.06    2.49
  10   2   6   52.62    2.65
  10   1   6   10.79    1.72
  10   0   6    1.97    1.43
  10  -1   6   16.00    1.81
  10  -2   6   49.59    2.56
  10  -3   6   50.63    2.58
  10  -4   6   11.54    1.36
  10  -5   6  169.04    6.37
  10  -6   6   76.60    3.15
  10  -7   6  880.24   31.00
  10  -8   6   43.67    2.13
  10  -9   6   49.95    2.33
  10 -10   6   61.60    2.70
  10 -11   6   44.92    2.13
  10 -12   6  146.97    5.48
  10 -13   6   -1.70    0.86
   9  14   6    4.67    1.77
   9  13   6   49.93    2.65
   9  12   6   12.12    1.81
   9  11   6    7.80    1.63
   9  10   6   14.66    1.63
   9   9   6  109.67    4.46
   9   8   6    4.17    1.45
   9   7   6    3.20    1.43
   9   6   6   60.51    2.90
   9   5   6  231.84    8.59
   9   4   6   82.54    3.63
   9   3   6   52.96    2.67
   9   2   6  170.56    6.57
   9   1   6   27.58    1.90
   9   0   6  260.40    9.61
   9  -1   6   23.52    1.79
   9  -2   6  176.36    6.71
   9  -3   6   51.35    2.70
   9  -4   6   94.64    3.83
   9  -5   6  238.64    8.79
   9  -6   6   53.98    2.42
   9  -7   6    2.11    0.97
   9  -8   6    4.85    1.07
   9  -9   6  127.71    4.94
   9 -10   6   20.17    1.38
   9 -11   6    7.91    1.16
   9 -12   6   13.96    1.29
   9 -13   6   62.89    2.74
   9 -14   6    6.30    1.04
   8  16   6   -1.09    1.97
   8  15   6    1.43    1.86
   8  14   6   21.37    1.86
   8  13   6   12.60    1.68
   8  12   6   33.75    2.11
  -8 -11  -6    1.70    1.00
   8  11   6    1.13    1.41
  -8 -10  -6  265.61    9.65
   8  10   6  273.09    9.97
  -8  -9  -6   -0.61    0.97
   8   9   6    1.50    1.52
  -8  -8  -6   94.17    3.78
   8   8   6  100.47    4.15
  -8  -7  -6   46.44    2.27
   8   7   6   51.06    2.49
  -8  -6  -6  212.33    7.84
   8   6   6  226.52    8.41
  -8  -5  -6  263.57    9.61
   8   5   6  264.48    9.68
  -8  -4  -6   11.22    1.29
   8   4   6    8.79    1.59
  -8  -3  -6  140.47    5.44
   8   3   6  139.61    5.53
  -8  -2  -6   29.14    1.77
   8   2   6   27.33    1.84
  -8  -1  -6  391.17   14.05
   8   1   6  391.62   14.16
  -8   0  -6    1.20    1.09
   8   0   6   -0.36    1.34
  -8   1  -6  411.79   14.80
   8  -1   6  381.87   13.73
   8  -2   6   32.97    2.22
   8  -3   6  130.00    5.21
   8  -4   6    9.07    1.36
   8  -5   6  282.16   10.33
   8  -6   6  223.96    8.25
   8  -7   6   46.26    2.22
   8  -8   6  103.93    4.19
   8  -9   6    1.54    0.91
   8 -10   6  272.86    9.90
   8 -11   6    0.59    1.04
   8 -12   6   40.41    2.06
   8 -13   6   21.58    1.45
   8 -14   6   43.94    2.11
   8 -15   6    0.63    0.88
   7  17   6   41.81    2.56
   7  16   6    4.08    1.77
  -7 -15  -6   17.04    1.36
   7  15   6   13.39    1.79
  -7 -14  -6   10.09    1.18
   7  14   6   10.11    1.65
  -7 -13  -6   25.04    1.63
   7  13   6   22.28    1.77
  -7 -12  -6   82.02    3.35
   7  12   6   84.85    3.58
  -7 -11  -6   10.81    1.20
   7  11   6    6.44    1.47
  -7 -10  -6    8.91    1.20
   7  10   6    6.26    1.47
  -7  -9  -6    0.45    0.93
   7   9   6    0.09    1.31
  -7  -8  -6   51.17    2.42
   7   8   6   52.69    2.58
  -7  -7  -6   85.26    3.51
   7   7   6   87.48    3.72
  -7  -6  -6  321.36   11.60
   7   6   6  315.02   11.40
  -7  -5  -6  105.72    4.24
   7   5   6  106.40    4.44
  -7  -4  -6  240.68    8.84
   7   4   6  231.84    8.68
  -7  -3  -6    2.09    1.11
   7   3   6   -1.27    1.34
  -7  -2  -6  624.37   22.14
   7   2   6  636.16   22.64
  -7  -1  -6    0.45    0.95
   7   1   6   -0.25    1.59
  -7   0  -6   19.35    1.59
   7   0   6   18.40    1.72
  -7   1  -6    0.66    1.16
   7  -1   6    4.92    1.56
  -7   2  -6  613.95   21.82
   7  -2   6  615.76   21.94
  -7   3  -6   -1.38    1.13
   7  -3   6    3.33    1.50
  -7   4  -6  242.72    8.97
   7  -4   6  237.51    8.86
   7  -5   6  109.60    4.56
   7  -6   6  375.30   13.51
   7  -7   6   85.33    3.63
   7  -8   6   51.11    2.45
   7  -9   6   -0.27    0.97
   7 -10   6    5.03    1.07
   7 -11   6    6.98    1.18
   7 -12   6   89.27    3.63
   7 -13   6   23.93    1.56
   7 -14   6   10.61    1.16
   7 -15   6   21.08    1.43
   7 -16   6    4.44    1.11
   7 -17   6   69.51    2.99
  -6 -17  -6   16.84    1.56
   6  17   6   16.02    1.93
  -6 -16  -6   24.20    1.63
   6  16   6   18.56    1.86
  -6 -15  -6    5.82    1.09
   6  15   6    5.33    1.50
  -6 -14  -6    1.86    1.02
   6  14   6    4.35    1.43
  -6 -13  -6  134.32    5.10
   6  13   6  139.88    5.37
  -6 -12  -6    9.31    1.11
   6  12   6    8.79    1.45
  -6 -11  -6   57.45    2.58
   6  11   6   54.32    2.61
  -6 -10  -6   84.76    3.47
   6  10   6   72.25    3.17
  -6  -9  -6   17.25    1.41
   6   9   6   12.96    1.61
  -6  -8  -6    2.13    1.07
   6   8   6    3.42    1.47
  -6  -7  -6   82.95    3.47
   6   7   6   81.63    3.47
  -6  -6  -6  658.37   23.34
   6   6   6  635.02   22.55
  -6  -5  -6 1466.31   51.35
   6   5   6 1479.91   51.81
  -6  -4  -6    2.58    1.11
   6   4   6    6.12    1.45
  -6  -3  -6  102.48    4.17
   6   3   6  116.35    4.74
  -6  -2  -6  329.98   11.97
   6   2   6  332.47   12.12
  -6  -1  -6    0.70    1.07
   6   1   6    4.37    1.50
  -6   0  -6 1388.80   48.68
   6   0   6 1431.86   50.15
  -6   1  -6    3.38    1.25
   6  -1   6    1.59    1.63
  -6   2  -6  321.82   11.74
   6  -2   6  321.59   11.74
  -6   3  -6  107.31    4.37
   6  -3   6  108.53    4.44
  -6   4  -6    4.31    1.27
   6  -4   6    2.06    1.50
  -6   5  -6 1548.12   54.23
   6  -5   6 1452.26   50.90
  -6   6  -6  617.80   21.96
   6  -6   6  611.68   21.69
  -6   7  -6   83.31    3.54
   6  -7   6   81.79    3.67
   6  -8   6    2.18    1.22
   6  -9   6   18.40    1.63
   6 -10   6   80.07    3.35
   6 -11   6   59.51    2.76
   6 -12   6    9.65    1.27
   6 -13   6  148.44    5.71
   6 -14   6    2.02    1.16
   6 -15   6    6.10    1.27
   6 -16   6   32.23    2.04
   6 -17   6   27.40    1.81
  -5 -18  -6   14.21    1.50
   5  18   6   13.33    1.88
  -5 -17  -6    2.24    1.16
   5  17   6    4.58    1.61
  -5 -16  -6   13.85    1.29
   5  16   6   13.33    1.63
  -5 -15  -6   19.47    1.38
   5  15   6   16.84    1.70
  -5 -14  -6    1.22    1.00
   5  14   6    0.79    1.34
  -5 -13  -6   57.32    2.54
   5  13   6   53.33    2.58
  -5 -12  -6  350.37   12.56
   5  12   6  363.97   13.05
  -5 -11  -6   37.78    1.99
   5  11   6   36.62    2.11
  -5 -10  -6   14.57    1.36
   5  10   6   16.00    1.61
  -5  -9  -6   50.90    2.42
   5   9   6   52.47    2.56
  -5  -8  -6  329.07   11.92
   5   8   6  327.26   11.81
  -5  -7  -6    0.25    1.09
   5   7   6    0.45    1.68
  -5  -6  -6  990.61   34.88
   5   6   6  986.08   34.70
  -5  -5  -6   53.12    2.58
   5   5   6   56.00    2.74
  -5  -4  -6 1269.14   44.51
   5   4   6 1307.44   45.94
  -5  -3  -6   16.66    1.50
   5   3   6   14.94    1.90
  -5  -2  -6    2.70    1.16
   5   2   6    0.73    1.34
  -5  -1  -6    1.31    1.11
   5   1   6    1.84    1.59
  -5   0  -6  392.30   14.21
   5   0   6  363.74   13.28
  -5   1  -6   -0.59    1.18
   5  -1   6   -1.04    1.45
  -5   2  -6    3.90    1.18
   5  -2   6    1.86    1.34
  -5   3  -6   17.16    1.65
   5  -3   6   18.67    1.93
  -5   4  -6 1328.06   46.57
   5  -4   6 1328.29   46.64
  -5   5  -6   52.31    2.61
   5  -5   6   56.86    2.79
  -5   6  -6 1035.48   36.47
   5  -6   6  998.99   35.20
  -5   7  -6    1.81    1.18
   5  -7   6    1.11    1.36
  -5   8  -6  309.13   11.24
   5  -8   6  341.53   12.40
  -5   9  -6   59.54    2.70
   5  -9   6   51.83    2.67
   5 -10   6   14.62    1.68
   5 -11   6   36.28    2.29
   5 -12   6  350.15   12.67
   5 -13   6   55.30    2.74
   5 -14   6    0.00    1.45
   5 -15   6   19.13    1.77
   5 -16   6   14.19    1.56
   5 -17   6    4.26    1.45
   5 -18   6   16.02    1.72
  -4 -19  -6   24.20    1.68
  -4 -18  -6    9.22    1.31
   4  18   6    8.91    1.75
  -4 -17  -6   17.31    1.41
   4  17   6   14.32    1.65
  -4 -16  -6   63.75    2.79
   4  16   6   60.33    2.81
  -4 -15  -6   -0.25    1.04
   4  15   6    3.10    1.34
  -4 -14  -6   28.69    1.68
   4  14   6   28.71    1.90
  -4 -13  -6    1.70    1.04
   4  13   6    1.79    1.18
  -4 -12  -6    8.41    1.13
   4  12   6    7.14    1.36
  -4 -11  -6   79.07    3.31
   4  11   6   75.79    3.29
  -4 -10  -6    8.86    1.22
   4  10   6    8.57    1.43
  -4  -9  -6  171.83    6.48
   4   9   6  168.16    6.35
  -4  -8  -6  607.37   21.55
   4   8   6  593.10   21.12
  -4  -7  -6   24.00    1.65
   4   7   6   27.40    1.97
  -4  -6  -6 1970.11   68.83
   4   6   6 2021.33   70.57
  -4  -5  -6  476.15   17.02
   4   5   6  490.43   17.59
  -4  -4  -6  498.82   17.86
   4   4   6  453.94   16.34
  -4  -3  -6   82.79    3.56
   4   3   6   88.34    3.76
  -4  -2  -6    3.90    1.29
   4   2   6    3.65    1.56
  -4  -1  -6    9.93    1.36
   4   1   6   10.67    1.75
  -4   0  -6 1222.23   42.95
   4   0   6 1221.77   42.97
  -4   1  -6    9.50    1.31
   4  -1   6   15.41    1.75
  -4   2  -6    2.65    1.29
   4  -2   6    3.74    1.61
  -4   3  -6   89.25    3.83
   4  -3   6   91.85    3.99
  -4   4  -6  439.89   15.82
   4  -4   6  440.57   15.82
  -4   5  -6  508.56   18.20
   4  -5   6  482.05   17.31
  -4   6  -6 2163.65   75.58
   4  -6   6 2005.69   70.12
  -4   7  -6   26.02    1.81
   4  -7   6   28.22    2.04
  -4   8  -6  630.49   22.41
   4  -8   6  596.04   21.28
  -4   9  -6  175.82    6.69
   4  -9   6  164.67    6.35
  -4  10  -6    9.16    1.34
   4 -10   6    9.81    1.68
   4 -11   6   74.11    3.38
   4 -12   6    8.25    1.59
   4 -13   6    1.72    1.43
   4 -14   6   32.34    2.09
   4 -15   6   -0.39    1.45
   4 -16   6   66.58    3.08
   4 -17   6   17.22    1.72
   4 -18   6   10.70    1.63
   4 -19   6   41.04    2.29
  -3 -19  -6   16.16    1.47
  -3 -18  -6  190.44    7.05
   3  18   6  205.96    7.66
  -3 -17  -6    5.42    1.20
   3  17   6    5.71    1.52
  -3 -16  -6   -0.75    1.13
   3  16   6    1.84    1.41
  -3 -15  -6    8.84    1.18
   3  15   6   10.24    1.50
  -3 -14  -6  105.13    4.15
   3  14   6  104.41    4.19
  -3 -13  -6   53.19    2.52
   3  13   6   50.20    2.58
  -3 -12  -6    2.47    1.16
   3  12   6    6.50    1.25
  -3 -11  -6   29.64    1.86
   3  11   6   26.13    1.86
  -3 -10  -6  976.78   34.36
   3  10   6  968.85   34.04
  -3  -9  -6    1.04    0.97
   3   9   6   -0.50    1.34
  -3  -8  -6   63.00    2.86
   3   8   6   70.66    3.15
  -3  -7  -6  199.57    7.46
   3   7   6  206.28    7.66
  -3  -6  -6 1127.27   39.62
   3   6   6 1134.29   39.89
  -3  -5  -6 2334.31   81.52
   3   5   6 2316.18   80.86
  -3  -4  -6    7.14    1.25
   3   4   6    4.15    1.47
  -3  -3  -6  371.22   13.42
   3   3   6  357.40   12.92
  -3  -2  -6   25.38    1.81
   3   2   6   28.31    2.02
  -3  -1  -6  348.56   12.65
   3   1   6  362.61   13.19
  -3   0  -6 2785.31   97.20
   3   0   6 2329.78   81.34
  -3   1  -6  349.01   12.69
   3  -1   6  359.89   13.08
  -3   2  -6   27.54    1.90
   3  -2   6   30.73    2.29
  -3   3  -6  341.76   12.44
   3  -3   6  357.85   12.99
  -3   4  -6    3.83    1.31
   3  -4   6    6.64    1.56
  -3   5  -6 2313.91   80.82
   3  -5   6 2318.44   81.00
  -3   6  -6 1165.79   41.00
   3  -6   6 1119.33   39.34
  -3   7  -6  198.57    7.52
   3  -7   6  206.46    7.82
  -3   8  -6   63.37    2.97
   3  -8   6   70.62    3.33
  -3   9  -6    1.52    1.09
   3  -9   6    1.68    1.50
  -3  10  -6  996.05   35.06
   3 -10   6  941.66   33.22
  -3  11  -6   26.47    1.77
   3 -11   6   30.84    2.02
  -3  12  -6    2.20    1.00
   3 -12   6    3.74    1.29
   3 -13   6   50.38    2.65
   3 -14   6  110.78    4.49
   3 -15   6   11.65    1.59
   3 -16   6   -0.88    1.45
   3 -17   6    7.75    1.54
   3 -18   6  207.37    7.75
   3 -19   6   19.04    1.79
  -2 -20  -6   14.12    1.56
  -2 -19  -6   80.05    3.35
  -2 -18  -6   14.73    1.41
   2  18   6   12.26    1.63
  -2 -17  -6   24.23    1.68
   2  17   6   23.50    1.93
  -2 -16  -6    5.87    1.20
   2  16   6    5.53    1.38
  -2 -15  -6    9.88    1.31
   2  15   6   10.77    1.41
  -2 -14  -6  168.12    6.32
   2  14   6  163.17    6.19
  -2 -13  -6   60.47    2.72
   2  13   6   60.58    2.79
  -2 -12  -6   29.35    1.79
   2  12   6   31.23    2.09
  -2 -11  -6   74.92    3.20
   2  11   6   83.40    3.51
  -2 -10  -6   12.80    1.36
   2  10   6   13.64    1.54
  -2  -9  -6  518.99   18.49
   2   9   6  544.14   19.40
  -2  -8  -6    2.86    1.16
   2   8   6    1.54    1.31
  -2  -7  -6 1124.55   39.52
   2   7   6 1111.63   39.12
  -2  -6  -6 1667.78   58.38
   2   6   6 1685.23   59.04
  -2  -5  -6 2336.57   81.59
   2   5   6 2332.04   81.41
  -2  -4  -6   -2.02    1.18
   2   4   6    2.42    1.31
  -2  -3  -6  319.78   11.69
   2   3   6  312.53   11.47
  -2  -2  -6  149.99    5.82
   2   2   6  154.31    6.12
  -2  -1  -6   42.54    2.31
   2   1   6   42.90    2.33
  -2   0  -6   68.56    3.17
   2   0   6   73.32    3.42
  -2   1  -6   40.14    2.24
   2  -1   6   45.44    2.61
  -2   2  -6  155.88    6.03
   2  -2   6  162.65    6.32
  -2   3  -6  305.73   11.17
   2  -3   6  308.22   11.26
  -2   4  -6    1.72    1.20
   2  -4   6    2.18    1.68
  -2   5  -6 2226.21   77.78
   2  -5   6 2302.58   80.39
  -2   6  -6 1808.07   63.25
   2  -6   6 1675.94   58.65
  -2   7  -6 1198.88   42.13
   2  -7   6 1129.08   39.73
  -2   8  -6    1.34    1.13
   2  -8   6    0.25    1.45
  -2   9  -6  538.48   19.22
   2  -9   6  519.89   18.63
  -2  10  -6   13.14    1.34
   2 -10   6   15.68    1.65
  -2  11  -6   78.96    3.42
   2 -11   6   83.13    3.63
  -2  12  -6   34.20    2.04
   2 -12   6   29.33    2.04
  -2  13  -6   61.98    2.86
   2 -13   6   62.12    2.99
   2 -14   6  170.18    6.53
   2 -15   6   11.24    1.47
   2 -16   6    6.28    1.59
   2 -17   6   31.91    2.15
   2 -18   6   19.88    1.81
   2 -19   6   88.25    3.76
   2 -20   6   18.11    1.88
  -1 -20  -6  107.85    4.28
  -1 -19  -6   52.78    2.54
  -1 -18  -6   48.98    2.47
   1  18   6   48.59    2.56
  -1 -17  -6  136.41    5.35
   1  17   6  121.36    4.80
  -1 -16  -6    0.57    1.41
   1  16   6    0.57    1.45
  -1 -15  -6   96.73    4.03
   1  15   6  100.38    4.03
  -1 -14  -6   11.83    1.59
   1  14   6   13.76    1.50
  -1 -13  -6  521.25   18.58
   1  13   6  521.48   18.56
  -1 -12  -6   37.26    2.24
   1  12   6   36.51    2.11
  -1 -11  -6    1.27    1.45
   1  11   6   -1.09    1.50
  -1 -10  -6    4.06    1.56
   1  10   6    5.44    1.50
  -1  -9  -6  332.47   12.10
   1   9   6  345.84   12.44
  -1  -8  -6   -1.61    1.54
   1   8   6   -1.11    1.36
  -1  -7  -6  811.34   28.69
   1   7   6  780.29   27.67
  -1  -6  -6 2040.37   71.30
   1   6   6 1957.19   68.37
  -1  -5  -6    1.07    1.22
   1   5   6    3.56    1.50
  -1  -4  -6   10.29    1.31
   1   4   6   14.12    1.84
  -1  -3  -6  806.81   28.53
   1   3   6  766.92   27.17
  -1  -2  -6  748.11   26.49
   1   2   6  751.28   26.58
  -1  -1  -6  541.20   19.33
   1   1   6  518.99   18.54
  -1   0  -6  816.10   28.87
   1   0   6  766.92   27.20
  -1   1  -6  557.29   19.88
   1  -1   6  506.75   18.18
  -1   2  -6  740.41   26.24
   1  -2   6  722.50   25.59
  -1   3  -6  872.53   30.84
   1  -3   6  769.42   27.26
  -1   4  -6   12.69    1.56
   1  -4   6   14.62    1.68
  -1   5  -6    0.14    1.16
   1  -5   6   -0.20    1.27
  -1   6  -6 2099.06   73.41
   1  -6   6 1928.18   67.45
  -1   7  -6  828.57   29.30
   1  -7   6  766.47   27.15
  -1   8  -6   -0.05    1.16
   1  -8   6    0.59    1.56
  -1   9  -6  341.53   12.42
   1  -9   6  340.17   12.40
  -1  10  -6    3.94    1.27
   1 -10   6    5.71    1.59
  -1  11  -6   -0.48    1.16
   1 -11   6    0.86    1.43
  -1  12  -6   37.08    2.11
   1 -12   6   36.40    2.18
  -1  13  -6  554.11   19.69
   1 -13   6  542.78   19.35
  -1  14  -6   16.77    1.45
   1 -14   6   15.27    1.61
   1 -15   6  101.74    4.24
   1 -16   6   -2.15    1.41
   1 -17   6  125.40    5.05
   1 -18   6   52.31    2.74
   1 -19   6   69.03    3.26
   1 -20   6  131.49    5.21
   0 -20  -6   57.34    2.88
   0 -19  -6   65.13    3.26
   0 -18  -6  219.29    8.20
   0  18   6  211.20    7.86
   0 -17  -6   65.97    3.24
   0  17   6   67.22    3.10
   0 -16  -6   10.02    1.70
   0  16   6   12.69    1.59
   0 -15  -6  120.75    4.87
   0  15   6  116.81    4.67
   0 -14  -6  244.99    9.07
   0  14   6  247.48    9.09
   0 -13  -6  209.27    7.89
   0  13   6  202.09    7.55
   0 -12  -6   74.58    3.47
   0  12   6   74.06    3.24
   0 -11  -6   41.31    2.49
   0  11   6   45.55    2.56
   0 -10  -6  826.53   29.21
   0  10   6  901.32   31.71
   0  -9  -6    3.17    1.70
   0   9   6    2.04    1.36
   0  -8  -6   50.70    2.81
   0   8   6   54.46    2.76
   0  -7  -6 2163.20   75.56
   0   7   6 2145.75   74.95
   0  -6  -6 1287.27   45.19
   0   6   6 1282.74   44.96
   0  -5  -6  116.81    4.83
   0   5   6  120.93    4.96
   0  -4  -6   40.79    2.45
   0   4   6   50.88    2.65
   0  -3  -6   38.41    2.33
   0   3   6   37.82    2.20
   0  -2  -6   10.58    1.38
   0   2   6   13.30    1.75
   0  -1  -6   16.93    1.56
   0   1   6   17.90    1.81
   0   0  -6 1115.94   39.30
   0   0   6  996.27   35.11
   0   1  -6   18.27    1.65
   0  -1   6   22.10    1.90
   0   2  -6   11.44    1.50
   0  -2   6   15.34    1.84
   0   3  -6   36.31    2.15
   0  -3   6   34.72    2.20
   0   4  -6   46.26    2.47
   0  -4   6   44.44    2.54
   0   5  -6  118.17    4.80
   0  -5   6  124.26    5.01
   0   6  -6 1296.11   45.51
   0  -6   6 1214.97   42.70
   0   7  -6 2106.09   73.61
   0  -7   6 2107.90   73.66
   0   8  -6   50.95    2.58
   0  -8   6   53.92    2.83
   0   9  -6    1.45    1.18
   0  -9   6   -0.25    1.31
   0  10  -6  839.22   29.64
   0 -10   6  793.89   28.10
   0  11  -6   41.25    2.24
   0 -11   6   46.05    2.45
   0  12  -6   70.91    3.13
   0 -12   6   70.57    3.31
   0  13  -6  210.25    7.82
   0 -13   6  208.52    7.86
   0  14  -6  252.69    9.29
   0 -14   6  248.39    9.22
   0  15  -6  141.19    5.46
   0 -15   6  128.05    5.17
   0 -16   6   10.09    1.61
   0 -17   6   68.74    3.22
   0 -18   6  221.08    8.27
   0 -19   6   75.76    3.44
   0 -20   6   76.96    3.51
   1 -20  -6   44.94    2.67
   1 -19  -6    6.66    1.97
   1 -18  -6  214.67    8.11
  -1  18   6  219.45    8.16
   1 -17  -6   17.93    2.11
  -1  17   6   20.15    1.70
   1 -16  -6   10.83    1.77
  -1  16   6    8.68    1.50
   1 -15  -6  202.97    7.66
  -1  15   6  207.37    7.73
   1 -14  -6   80.70    3.63
  -1  14   6   80.16    3.47
   1 -13  -6   -0.18    1.65
  -1  13   6   -0.70    1.22
   1 -12  -6  845.56   29.85
  -1  12   6  829.02   29.28
   1 -11  -6    1.18    1.72
  -1  11   6    1.43    1.34
   1 -10  -6   82.99    3.81
  -1  10   6   92.06    3.88
   1  -9  -6 1497.36   52.47
  -1   9   6 1680.48   58.83
   1  -8  -6  119.87    4.99
  -1   8   6  129.27    5.10
   1  -7  -6  162.70    6.39
  -1   7   6  168.02    6.37
   1  -6  -6    2.72    1.81
  -1   6   6    4.62    1.61
   1  -5  -6  242.27    9.02
  -1   5   6  250.88    9.36
   1  -4  -6  324.76   11.90
  -1   4   6  323.40   11.81
   1  -3  -6   16.36    1.72
  -1   3   6   18.47    1.81
   1  -2  -6   85.55    3.76
  -1   2   6   85.85    3.78
   1  -1  -6   82.52    3.78
  -1   1   6   90.70    4.01
   1   0  -6   21.78    1.95
  -1   0   6   20.65    1.68
   1   1  -6   81.84    3.60
  -1  -1   6   95.23    4.06
   1   2  -6   80.82    3.54
  -1  -2   6   96.95    4.12
   1   3  -6   18.49    1.59
  -1  -3   6   20.15    1.84
   1   4  -6  297.57   10.92
  -1  -4   6  334.28   12.22
   1   5  -6  263.57    9.75
  -1  -5   6  262.44    9.79
   1   6  -6    1.56    1.18
  -1  -6   6    2.29    1.27
   1   7  -6  167.37    6.44
  -1  -7   6  164.83    6.41
   1   8  -6  149.10    5.82
  -1  -8   6  124.38    5.01
   1   9  -6 1465.18   51.38
  -1  -9   6 1450.44   50.86
   1  10  -6   91.56    3.90
  -1 -10   6   88.93    3.85
   1  11  -6    1.99    1.20
  -1 -11   6    2.20    1.47
   1  12  -6  838.76   29.60
  -1 -12   6  833.33   29.44
   1  13  -6    1.50    1.18
  -1 -13   6    0.23    1.45
   1  14  -6   83.90    3.51
  -1 -14   6   81.86    3.63
   1  15  -6  201.88    7.50
  -1 -15   6  211.88    7.89
  -1 -16   6    9.88    1.59
  -1 -17   6   17.31    1.90
  -1 -18   6  220.35    8.23
  -1 -19   6    4.99    1.68
  -1 -20   6   46.64    2.67
   2 -20  -6   49.99    3.01
   2 -19  -6   74.72    3.60
   2 -18  -6   -2.88    1.84
  -2  18   6   -0.95    1.29
   2 -17  -6  218.56    8.16
  -2  17   6  221.56    8.23
   2 -16  -6   12.53    1.88
  -2  16   6   12.85    1.59
   2 -15  -6   62.80    3.08
  -2  15   6   64.50    2.92
   2 -14  -6  156.35    6.12
  -2  14   6  149.55    5.78
   2 -13  -6  742.22   26.29
  -2  13   6  731.11   25.88
   2 -12  -6   37.82    2.49
  -2  12   6   37.39    2.24
   2 -11  -6  159.16    6.26
  -2  11   6  160.27    6.14
   2 -10  -6   36.51    2.45
  -2  10   6   40.34    2.45
   2  -9  -6  451.68   16.25
  -2   9   6  457.34   16.45
   2  -8  -6   32.23    2.29
  -2   8   6   37.78    2.04
   2  -7  -6  524.65   18.81
  -2   7   6  507.43   18.13
   2  -6  -6   18.27    1.97
  -2   6   6   21.58    1.86
   2  -5  -6  810.66   28.69
  -2   5   6  843.52   29.80
   2  -4  -6  100.06    4.35
  -2   4   6  102.35    4.28
   2  -3  -6  855.08   30.23
  -2   3   6  830.15   29.37
   2  -2  -6 1207.49   42.45
  -2   2   6 1177.81   41.43
   2  -1  -6  394.34   14.30
  -2   1   6  386.86   13.96
   2   0  -6   70.53    3.33
  -2   0   6   71.12    3.24
   2   1  -6  386.86   14.05
  -2  -1   6  389.58   14.12
   2   2  -6 1391.29   48.86
  -2  -2   6 1222.23   42.92
   2   3  -6  830.38   29.37
  -2  -3   6  816.78   28.87
   2   4  -6   98.97    4.17
  -2  -4   6   98.24    4.19
   2   5  -6  840.35   29.71
  -2  -5   6  829.70   29.30
   2   6  -6   22.32    1.75
  -2  -6   6   20.76    1.99
   2   7  -6  465.05   16.68
  -2  -7   6  487.71   17.47
   2   8  -6   40.98    2.36
  -2  -8   6   39.75    2.36
   2   9  -6  508.11   18.18
  -2  -9   6  435.36   15.66
   2  10  -6   34.77    2.02
  -2 -10   6   35.67    2.24
   2  11  -6  180.94    6.89
  -2 -11   6  185.75    7.21
   2  12  -6   39.96    2.11
  -2 -12   6   42.09    2.47
   2  13  -6  744.26   26.29
  -2 -13   6  800.69   28.35
   2  14  -6  154.72    5.92
  -2 -14   6  174.62    6.73
   2  15  -6   66.02    2.90
  -2 -15   6   68.99    3.29
   2  16  -6    8.54    1.18
  -2 -16   6   11.90    1.63
  -2 -17   6  219.31    8.20
  -2 -18   6    2.15    1.45
  -2 -19   6   73.88    3.35
  -2 -20   6   61.76    3.06
   3 -20  -6    2.95    1.86
   3 -19  -6    7.25    1.86
   3 -18  -6   73.11    3.44
   3 -17  -6  173.99    6.69
  -3  17   6  185.09    6.96
   3 -16  -6   17.88    2.18
  -3  16   6   19.42    1.72
   3 -15  -6    2.61    1.70
  -3  15   6    1.09    1.29
   3 -14  -6  340.63   12.37
  -3  14   6  345.61   12.44
   3 -13  -6  547.09   19.51
  -3  13   6  530.55   18.97
   3 -12  -6   61.49    3.15
  -3  12   6   59.65    2.79
   3 -11  -6  192.03    7.37
  -3  11   6  184.95    7.03
   3 -10  -6  476.83   17.11
  -3  10   6  478.42   17.20
   3  -9  -6 3329.22  116.04
  -3   9   6 3268.03  113.86
   3  -8  -6 1229.70   43.22
  -3   8   6 1215.88   42.70
   3  -7  -6  241.82    9.11
  -3   7   6  237.51    8.91
   3  -6  -6   14.44    2.06
  -3   6   6   21.51    1.84
   3  -5  -6   39.89    2.65
  -3   5   6   35.76    2.15
   3  -4  -6  612.13   21.82
  -3   4   6  604.43   21.53
   3  -3  -6   21.03    2.09
  -3   3   6   22.21    2.04
   3  -2  -6  455.98   16.43
  -3   2   6  453.49   16.27
   3  -1  -6  283.74   10.54
  -3   1   6  277.17   10.22
   3   0  -6  676.04   24.07
  -3   0   6  645.45   22.96
   3   1  -6  280.12   10.43
  -3  -1   6  278.08   10.22
   3   2  -6  456.21   16.45
  -3  -2   6  455.30   16.39
   3   3  -6   20.15    1.97
  -3  -3   6   22.01    1.81
   3   4  -6  595.82   21.26
  -3  -4   6  576.10   20.51
   3   5  -6   33.93    1.99
  -3  -5   6   47.16    2.54
   3   6  -6   19.88    1.56
  -3  -6   6   19.08    1.81
   3   7  -6  245.44    9.11
  -3  -7   6  221.85    8.34
   3   8  -6 1221.55   42.90
  -3  -8   6 1220.19   42.83
   3   9  -6 3186.44  111.12
  -3  -9   6 3102.59  108.15
   3  10  -6  472.98   16.95
  -3 -10   6  470.94   16.88
   3  11  -6  191.50    7.18
  -3 -11   6  192.39    7.30
   3  12  -6   64.88    2.97
  -3 -12   6   67.83    3.15
   3  13  -6  647.26   23.00
  -3 -13   6  552.30   19.67
   3  14  -6  331.79   11.97
  -3 -14   6  336.78   12.22
   3  15  -6   -0.34    1.07
  -3 -15   6    1.63    1.36
   3  16  -6   18.33    1.52
  -3 -16   6   16.84    1.75
  -3 -17   6  175.78    6.66
  -3 -18   6   79.41    3.56
  -3 -19   6   10.79    1.84
  -3 -20   6    3.06    1.95
   4 -20  -6    6.41    1.99
   4 -19  -6  143.64    5.71
   4 -18  -6    6.21    1.90
   4 -17  -6    9.90    1.88
  -4  17   6   14.62    1.54
   4 -16  -6   45.10    2.56
  -4  16   6   44.47    2.38
   4 -15  -6    0.43    1.50
  -4  15   6   -1.27    1.22
   4 -14  -6   44.69    2.61
  -4  14   6   42.45    2.38
   4 -13  -6  140.17    5.62
  -4  13   6  133.53    5.28
   4 -12  -6  318.19   11.65
  -4  12   6  314.57   11.47
   4 -11  -6  314.11   11.49
  -4  11   6  322.72   11.81
   4 -10  -6   52.71    2.88
  -4  10   6   59.22    2.83
   4  -9  -6  568.17   20.28
  -4   9   6  570.66   20.33
   4  -8  -6  187.72    7.30
  -4   8   6  190.57    7.32
   4  -7  -6  965.00   34.11
  -4   7   6  911.97   32.23
   4  -6  -6  296.66   10.97
  -4   6   6  327.26   11.92
   4  -5  -6    1.45    1.86
  -4   5   6    4.01    1.43
   4  -4  -6 1007.15   35.49
  -4   4   6  986.98   34.83
   4  -3  -6   51.38    2.92
  -4   3   6   52.81    2.67
   4  -2  -6  200.37    7.68
  -4   2   6  201.73    7.66
   4  -1  -6   10.29    1.72
  -4   1   6   15.82    1.86
   4   0  -6   72.95    3.44
  -4   0   6   78.26    3.56
   4   1  -6   14.57    1.97
  -4  -1   6   11.76    1.77
   4   2  -6  196.76    7.50
  -4  -2   6  214.35    8.11
   4   3  -6   48.70    2.76
  -4  -3   6   50.43    2.67
   4   4  -6  981.32   34.61
  -4  -4   6  967.49   34.09
   4   5  -6    4.24    1.36
  -4  -5   6    7.16    1.63
   4   6  -6  301.65   11.06
  -4  -6   6  293.71   10.79
   4   7  -6  935.54   32.95
  -4  -7   6  915.14   32.25
   4   8  -6  186.50    7.07
  -4  -8   6  187.81    7.14
   4   9  -6  577.23   20.58
  -4  -9   6  556.15   19.85
   4  10  -6   55.66    2.65
  -4 -10   6   57.11    2.86
   4  11  -6  357.17   12.94
  -4 -11   6  316.15   11.54
   4  12  -6  315.02   11.42
  -4 -12   6  323.40   11.74
   4  13  -6  124.04    4.87
  -4 -13   6  138.09    5.42
   4  14  -6   39.57    2.11
  -4 -14   6   38.50    2.20
   4  15  -6    2.42    1.11
  -4 -15   6   -1.75    1.38
   4  16  -6   43.76    2.18
  -4 -16   6   42.95    2.33
   4  17  -6   12.12    1.29
  -4 -17   6   10.36    1.63
  -4 -18   6    3.94    1.61
  -4 -19   6  135.53    5.39
  -4 -20   6    5.51    1.90
   5 -20  -6   10.77    2.02
   5 -19  -6   15.16    1.99
   5 -18  -6  221.85    8.34
   5 -17  -6  240.91    8.95
   5 -16  -6   27.51    2.29
  -5  16   6   27.97    1.95
   5 -15  -6   11.54    1.97
  -5  15   6    8.70    1.34
   5 -14  -6   45.62    2.61
  -5  14   6   44.19    2.40
   5 -13  -6   20.65    1.99
  -5  13   6   24.68    1.77
   5 -12  -6    2.42    1.68
  -5  12   6    0.68    1.36
   5 -11  -6    6.21    1.79
  -5  11   6    5.28    1.36
   5 -10  -6   24.05    2.33
  -5  10   6   21.58    1.70
   5  -9  -6  815.65   28.87
  -5   9   6  794.80   28.10
   5  -8  -6  604.43   21.60
  -5   8   6  571.34   20.40
   5  -7  -6  604.88   21.60
  -5   7   6  592.19   21.05
   5  -6  -6   85.17    3.88
  -5   6   6   92.24    3.97
   5  -5  -6   56.00    2.99
  -5   5   6   62.26    3.08
   5  -4  -6   11.01    1.95
  -5   4   6    8.84    1.54
   5  -3  -6 1110.50   39.09
  -5   3   6 1180.07   41.45
   5  -2  -6   32.09    2.47
  -5   2   6   32.45    2.15
   5  -1  -6   11.20    1.95
  -5   1   6   12.19    1.61
   5   0  -6 1949.94   68.24
  -5   0   6 1871.75   65.45
   5   1  -6   10.47    2.06
  -5  -1   6   11.81    1.77
   5   2  -6   26.88    2.20
  -5  -2   6   32.11    2.04
   5   3  -6 1113.67   39.21
  -5  -3   6 1091.46   38.39
   5   4  -6    8.09    1.68
  -5  -4   6   11.38    1.77
   5   5  -6   56.61    3.01
  -5  -5   6   57.75    2.88
   5   6  -6   87.46    3.88
  -5  -6   6   90.56    3.92
   5   7  -6  623.24   22.12
  -5  -7   6  592.42   21.08
   5   8  -6  608.05   21.67
  -5  -8   6  584.26   20.83
   5   9  -6  799.56   28.24
  -5  -9   6  797.97   28.19
   5  10  -6   23.82    1.81
  -5 -10   6   22.14    1.77
   5  11  -6    5.37    1.27
  -5 -11   6    6.07    1.41
   5  12  -6    1.50    1.13
  -5 -12   6    1.72    1.29
   5  13  -6   20.58    1.61
  -5 -13   6   21.98    1.75
   5  14  -6   41.36    2.11
  -5 -14   6   43.26    2.33
   5  15  -6    8.48    1.22
  -5 -15   6    8.68    1.56
   5  16  -6   28.03    1.72
  -5 -16   6   26.74    1.95
   5  17  -6  222.26    8.14
  -5 -17   6  232.98    8.59
  -5 -18   6  225.82    8.45
  -5 -19   6   15.93    1.90
  -5 -20   6   12.83    2.15
   6 -19  -6    6.12    1.93
   6 -18  -6   23.12    2.20
   6 -17  -6   57.29    3.01
   6 -16  -6    8.68    1.93
   6 -15  -6  170.22    6.59
  -6  15   6  164.97    6.32
   6 -14  -6  245.22    9.13
  -6  14   6  236.83    8.73
   6 -13  -6   83.79    3.69
  -6  13   6   81.45    3.58
   6 -12  -6   83.36    3.69
  -6  12   6   83.22    3.63
   6 -11  -6  339.49   12.40
  -6  11   6  332.47   12.01
   6 -10  -6  591.06   21.12
  -6  10   6  567.26   20.28
   6  -9  -6  185.20    7.16
  -6   9   6  186.25    7.21
   6  -8  -6   73.68    3.67
  -6   8   6   77.12    3.38
   6  -7  -6  196.04    7.64
  -6   7   6  196.08    7.41
   6  -6  -6   79.48    3.90
  -6   6   6   80.27    3.63
   6  -5  -6  289.18   10.74
  -6   5   6  298.70   10.97
   6  -4  -6  630.72   22.48
  -6   4   6  606.47   21.58
   6  -3  -6   22.53    2.15
  -6   3   6   23.84    2.04
   6  -2  -6  103.14    4.53
  -6   2   6  114.13    4.76
   6  -1  -6  237.74    9.04
  -6   1   6  247.94    9.25
   6   0  -6  510.83   18.36
  -6   0   6  402.95   14.60
   6   1  -6  236.15    8.91
  -6  -1   6  229.12    8.59
   6   2  -6   99.83    4.42
  -6  -2   6   96.27    4.12
   6   3  -6   22.01    1.99
  -6  -3   6   24.36    1.81
   6   4  -6  622.10   22.19
  -6  -4   6  584.03   20.83
   6   5  -6  302.33   11.13
  -6  -5   6  285.10   10.47
   6   6  -6   80.98    3.74
  -6  -6   6   74.88    3.38
   6   7  -6  199.78    7.66
  -6  -7   6  197.46    7.50
   6   8  -6   71.21    3.17
  -6  -8   6   73.02    3.33
   6   9  -6  186.31    7.05
  -6  -9   6  185.66    7.03
   6  10  -6  579.95   20.58
  -6 -10   6  569.53   20.28
   6  11  -6  326.35   11.78
  -6 -11   6  330.20   11.97
   6  12  -6   80.18    3.40
  -6 -12   6   80.50    3.49
   6  13  -6   74.95    3.20
  -6 -13   6   74.63    3.29
   6  14  -6  218.41    8.02
  -6 -14   6  230.71    8.57
   6  15  -6  155.67    5.85
  -6 -15   6  164.29    6.28
   6  16  -6    3.94    1.09
  -6 -16   6    4.44    1.56
   6  17  -6   49.50    2.33
  -6 -17   6   50.20    2.74
  -6 -18   6   18.43    1.86
  -6 -19   6    5.17    2.02
   7 -19  -6    6.07    1.97
   7 -18  -6  510.60   18.22
   7 -17  -6   53.67    2.97
   7 -16  -6    1.16    1.88
   7 -15  -6  189.69    7.21
   7 -14  -6  237.74    8.91
  -7  14   6  240.46    8.88
   7 -13  -6  170.88    6.66
  -7  13   6  182.28    6.93
   7 -12  -6   15.25    2.04
  -7  12   6   17.25    1.54
   7 -11  -6   31.68    2.40
  -7  11   6   34.04    2.20
   7 -10  -6  206.14    7.86
  -7  10   6  212.35    8.05
   7  -9  -6   40.98    2.67
  -7   9   6   44.42    2.33
   7  -8  -6  218.50    8.29
  -7   8   6  209.50    7.86
   7  -7  -6 1313.79   46.16
  -7   7   6 1246.02   43.81
   7  -6  -6    5.35    1.99
  -7   6   6    6.44    1.52
   7  -5  -6   68.03    3.44
  -7   5   6   62.07    2.97
   7  -4  -6   -0.05    1.63
  -7   4   6   -0.20    1.50
   7  -3  -6  312.98   11.58
  -7   3   6  316.60   11.58
   7  -2  -6   30.53    2.24
  -7   2   6   36.03    2.18
   7  -1  -6    6.19    1.77
  -7   1   6    7.66    1.70
   7   0  -6  279.89   10.43
  -7   0   6  290.32   10.70
   7   1  -6    6.19    1.75
  -7  -1   6    8.91    1.50
   7   2  -6   26.67    2.24
  -7  -2   6   33.88    2.22
   7   3  -6  323.40   11.88
  -7  -3   6  348.79   12.71
   7   4  -6    0.45    1.79
  -7  -4   6    1.25    1.50
   7   5  -6   58.11    3.01
  -7  -5   6   66.22    3.17
   7   6  -6    5.17    1.75
  -7  -6   6    5.28    1.59
   7   7  -6 1297.01   45.53
  -7  -7   6 1291.12   45.28
   7   8  -6  190.14    7.25
  -7  -8   6  222.82    8.32
   7   9  -6   46.80    2.38
  -7  -9   6   42.33    2.38
   7  10  -6  224.64    8.25
  -7 -10   6  206.53    7.75
   7  11  -6   29.53    1.84
  -7 -11   6   31.12    2.15
   7  12  -6   15.50    1.41
  -7 -12   6   18.06    1.77
   7  13  -6  174.73    6.53
  -7 -13   6  171.85    6.55
   7  14  -6  220.49    8.09
  -7 -14   6  229.58    8.52
   7  15  -6  172.78    6.44
  -7 -15   6  172.22    6.57
   7  16  -6   -0.73    0.97
  -7 -16   6   -1.52    1.52
   7  17  -6   48.79    2.36
  -7 -17   6   51.92    2.72
  -7 -18   6  501.08   17.93
  -7 -19   6    3.63    2.33
   8 -18  -6   12.78    2.02
   8 -17  -6   63.41    3.22
   8 -16  -6    6.50    1.99
   8 -15  -6   55.41    3.01
   8 -14  -6  154.88    6.07
   8 -13  -6    2.72    1.86
  -8  13   6    4.31    1.29
   8 -12  -6  141.53    5.67
  -8  12   6  147.74    5.82
   8 -11  -6   12.69    1.97
  -8  11   6   12.28    1.59
   8 -10  -6   42.56    2.52
  -8  10   6   47.98    2.45
   8  -9  -6   91.40    4.01
  -8   9   6   87.71    3.78
   8  -8  -6   50.27    2.95
  -8   8   6   51.17    2.76
   8  -7  -6   34.54    2.52
  -8   7   6   40.39    2.38
   8  -6  -6   23.64    2.27
  -8   6   6   27.51    1.84
   8  -5  -6    0.27    1.84
  -8   5   6    3.22    1.47
   8  -4  -6  289.18   10.72
  -8   4   6  289.64   10.65
   8  -3  -6   86.30    3.90
  -8   3   6   88.64    3.76
   8  -2  -6  430.15   15.61
  -8   2   6  414.96   15.00
   8  -1  -6  201.00    7.73
  -8   1   6  197.28    7.50
   8   0  -6 1567.16   54.94
  -8   0   6 1491.01   52.26
   8   1  -6  212.78    8.18
  -8  -1   6  198.48    7.59
   8   2  -6  417.00   15.09
  -8  -2   6  421.31   15.23
   8   3  -6   89.25    3.99
  -8  -3   6   85.98    3.83
   8   4  -6  277.17   10.27
  -8  -4   6  282.38   10.40
   8   5  -6    4.99    1.75
  -8  -5   6    0.73    1.52
   8   6  -6   26.43    2.18
  -8  -6   6   28.01    2.18
   8   7  -6   29.80    2.22
  -8  -7   6   32.14    2.13
   8   8  -6   46.82    2.65
  -8  -8   6   46.80    2.67
   8   9  -6   97.47    4.06
  -8  -9   6   93.71    4.01
   8  10  -6   50.83    2.45
  -8 -10   6   52.01    2.72
   8  11  -6    8.50    1.22
  -8 -11   6   13.12    1.59
   8  12  -6  130.45    5.03
  -8 -12   6  138.68    5.51
   8  13  -6    2.72    1.02
  -8 -13   6    4.15    1.41
   8  14  -6  146.56    5.55
  -8 -14   6  159.64    6.14
   8  15  -6   47.25    2.20
  -8 -15   6   46.80    2.52
   8  16  -6    6.62    1.22
  -8 -16   6    7.82    1.84
   8  17  -6   51.38    2.38
  -8 -17   6   56.95    3.04
  -8 -18   6    9.95    2.29
   9 -18  -6    0.91    1.95
   9 -17  -6   13.64    2.02
   9 -16  -6   96.00    4.17
   9 -15  -6  109.03    4.49
   9 -14  -6   39.62    2.63
   9 -13  -6    5.28    1.97
   9 -12  -6   63.86    3.29
  -9  12   6   59.81    2.83
   9 -11  -6  191.50    7.39
  -9  11   6  180.47    6.78
   9 -10  -6   97.38    4.15
  -9  10   6   88.14    3.83
   9  -9  -6   -1.31    1.84
  -9   9   6    1.20    1.38
   9  -8  -6   16.09    2.15
  -9   8   6   18.72    1.65
   9  -7  -6  231.84    8.77
  -9   7   6  220.74    8.20
   9  -6  -6  192.77    7.46
  -9   6   6  189.71    7.27
   9  -5  -6    2.29    1.95
  -9   5   6    1.00    1.47
   9  -4  -6   65.66    3.35
  -9   4   6   66.99    3.10
   9  -3  -6    3.65    1.95
  -9   3   6    3.44    1.38
   9  -2  -6    3.06    1.68
  -9   2   6    1.75    1.41
   9  -1  -6   47.73    2.88
  -9   1   6   55.93    2.86
   9   0  -6   15.12    2.06
  -9   0   6   15.23    1.81
   9   1  -6   55.23    2.92
  -9  -1   6   59.17    2.99
   9   2  -6    2.42    1.68
  -9  -2   6    1.93    1.59
   9   3  -6    7.37    1.84
  -9  -3   6    3.81    1.63
   9   4  -6   63.12    3.06
  -9  -4   6   71.55    3.40
   9   5  -6    0.43    1.52
  -9  -5   6    2.81    1.47
   9   6  -6  188.17    7.14
  -9  -6   6  188.20    7.16
   9   7  -6  230.48    8.66
  -9  -7   6  229.80    8.61
   9   8  -6   18.40    1.90
  -9  -8   6   12.96    1.86
   9   9  -6   -1.38    1.52
  -9  -9   6    2.11    1.59
   9  10  -6   91.83    3.83
  -9 -10   6   83.60    3.69
   9  11  -6  165.40    6.23
  -9 -11   6  169.93    6.55
   9  12  -6   60.47    2.65
  -9 -12   6   55.43    2.76
   9  13  -6    8.75    1.31
  -9 -13   6    5.92    1.65
   9  14  -6   36.40    1.88
  -9 -14   6   28.01    2.18
   9  15  -6   85.67    3.47
  -9 -15   6   88.52    3.94
   9  16  -6   77.78    3.20
  -9 -16   6   73.50    3.47
   9  17  -6    9.99    1.34
  -9 -17   6   10.18    2.29
  -9 -18   6    0.63    2.29
  10 -17  -6   10.92    1.95
  10 -16  -6  162.63    6.21
  10 -15  -6    1.00    1.86
  10 -14  -6   23.28    2.20
  10 -13  -6  259.27    9.61
  10 -12  -6    8.09    1.86
  10 -11  -6    3.17    1.86
 -10  11   6    4.44    1.25
  10 -10  -6  239.10    8.95
 -10  10   6  236.15    8.70
  10  -9  -6    9.56    1.93
 -10   9   6   12.60    1.47
  10  -8  -6   38.21    2.56
 -10   8   6   42.18    2.31
  10  -7  -6  160.80    6.32
 -10   7   6  149.67    5.87
  10  -6  -6  269.24   10.02
 -10   6   6  254.96    9.43
  10  -5  -6    6.16    1.88
 -10   5   6    2.13    1.47
  10  -4  -6  303.46   11.22
 -10   4   6  303.46   11.15
  10  -3  -6  331.79   12.15
 -10   3   6  319.10   11.65
  10  -2  -6  112.98    4.83
 -10   2   6  125.06    5.08
  10  -1  -6  240.68    9.02
 -10   1   6  230.03    8.63
  10   0  -6  609.87   21.73
 -10   0   6  615.08   21.85
  10   1  -6  233.88    8.84
 -10  -1   6  225.73    8.45
  10   2  -6  112.91    4.62
 -10  -2   6  111.73    4.65
  10   3  -6  349.69   12.78
 -10  -3   6  350.15   12.78
  10   4  -6  304.14   11.15
 -10  -4   6  307.54   11.29
  10   5  -6    3.90    1.70
 -10  -5   6    5.94    1.56
  10   6  -6  263.35    9.72
 -10  -6   6  257.91    9.56
  10   7  -6  153.88    6.05
 -10  -7   6  156.33    6.14
  10   8  -6   38.57    2.38
 -10  -8   6   38.69    2.38
  10   9  -6   12.15    1.70
 -10  -9   6    9.04    1.63
  10  10  -6  198.67    7.50
 -10 -10   6  218.59    8.18
  10  11  -6    4.78    1.11
 -10 -11   6    3.38    1.43
  10  12  -6    5.64    1.13
 -10 -12   6    5.69    1.65
  10  13  -6  240.91    8.79
 -10 -13   6  234.79    8.73
  10  14  -6   20.22    1.50
 -10 -14   6   17.90    1.95
  10  15  -6    0.77    1.02
 -10 -15   6   -1.25    1.70
  10  16  -6  133.24    5.10
 -10 -16   6  133.01    5.48
  10  17  -6    5.94    1.34
 -10 -17   6    7.52    2.54
  11 -16  -6   22.87    2.15
  11 -15  -6   99.38    4.19
  11 -14  -6   35.83    2.40
  11 -13  -6   10.81    1.70
  11 -12  -6  209.16    7.84
  11 -11  -6    2.11    1.50
  11 -10  -6   17.72    2.04
  11  -9  -6   95.71    4.17
 -11   9   6  100.60    4.22
  11  -8  -6  306.18   11.20
 -11   8   6  307.31   11.20
  11  -7  -6   95.93    4.22
 -11   7   6   94.03    3.94
  11  -6  -6  103.84    4.49
 -11   6   6  103.34    4.35
  11  -5  -6    1.07    1.79
 -11   5   6   -0.66    1.36
  11  -4  -6   60.74    3.17
 -11   4   6   58.18    2.76
  11  -3  -6   26.22    2.27
 -11   3   6   28.33    2.02
  11  -2  -6   64.11    3.15
 -11   2   6   67.11    3.20
  11  -1  -6    0.05    1.81
 -11   1   6    1.90    1.41
  11   0  -6    1.00    1.61
 -11   0   6    4.06    1.50
  11   1  -6   -0.05    1.47
 -11  -1   6    1.27    1.50
  11   2  -6   63.18    3.04
 -11  -2   6   65.70    3.22
  11   3  -6   31.32    2.29
 -11  -3   6   28.51    2.11
  11   4  -6   57.32    2.88
 -11  -4   6   54.80    2.81
  11   5  -6    3.47    1.68
 -11  -5   6    1.63    1.54
  11   6  -6  103.82    4.40
 -11  -6   6   98.81    4.22
  11   7  -6   97.27    4.22
 -11  -7   6   90.81    3.90
  11   8  -6  298.02   10.90
 -11  -8   6  295.07   10.79
  11   9  -6   89.70    3.85
 -11  -9   6   90.02    3.88
  11  10  -6   17.13    1.75
 -11 -10   6   19.88    1.86
  11  11  -6   -0.68    1.31
 -11 -11   6    4.19    1.54
  11  12  -6  194.97    7.18
 -11 -12   6  193.91    7.39
  11  13  -6    9.63    1.22
 -11 -13   6    5.87    1.86
  11  14  -6   30.57    1.81
 -11 -14   6   30.66    2.45
  11  15  -6   86.89    3.54
 -11 -15   6   74.88    3.69
  11  16  -6   15.68    1.54
 -11 -16   6   14.50    2.47
  12 -15  -6   46.60    2.74
  12 -14  -6   53.12    2.83
  12 -13  -6    0.07    1.79
  12 -12  -6    6.50    1.90
  12 -11  -6    4.69    1.81
  12 -10  -6  179.33    6.91
  12  -9  -6   61.98    3.20
  12  -8  -6    7.41    1.61
  12  -7  -6   -0.52    1.79
 -12   7   6    1.90    1.20
  12  -6  -6  110.26    4.67
 -12   6   6  108.81    4.37
  12  -5  -6    6.48    1.93
 -12   5   6    7.98    1.47
  12  -4  -6  643.86   22.87
 -12   4   6  666.98   23.68
  12  -3  -6  138.15    5.60
 -12   3   6  132.94    5.26
  12  -2  -6   -0.95    1.77
 -12   2   6    0.29    1.36
  12  -1  -6    1.29    1.68
 -12   1   6    2.27    1.38
  12   0  -6  926.92   32.66
 -12   0   6  925.56   32.66
  12   1  -6    3.35    1.77
 -12  -1   6    2.83    1.56
  12   2  -6   -1.31    1.77
 -12  -2   6   -0.43    1.45
  12   3  -6  141.01    5.55
 -12  -3   6  140.40    5.58
  12   4  -6  653.61   23.16
 -12  -4   6  687.15   24.39
  12   5  -6    7.89    1.79
 -12  -5   6    8.91    1.84
  12   6  -6  108.90    4.53
 -12  -6   6  105.72    4.44
  12   7  -6    2.42    1.59
 -12  -7   6   -0.20    1.61
  12   8  -6   13.71    1.81
 -12  -8   6   15.71    1.95
  12   9  -6   67.33    3.15
 -12  -9   6   63.68    3.06
  12  10  -6  179.11    6.80
 -12 -10   6  169.61    6.55
  12  11  -6    3.47    1.72
 -12 -11   6    3.94    1.72
  12  12  -6    3.29    1.20
 -12 -12   6    5.92    1.79
  12  13  -6    1.59    1.25
 -12 -13   6    3.04    1.77
  12  14  -6   43.54    2.22
 -12 -14   6   42.09    2.81
  12  15  -6   31.25    1.90
 -12 -15   6   33.77    2.86
  13 -13  -6   14.32    1.95
  13 -12  -6   29.28    2.24
  13 -11  -6   96.30    4.17
  13 -10  -6   20.10    1.90
  13  -9  -6  232.52    8.63
  13  -8  -6  185.29    7.07
  13  -7  -6   22.55    1.86
  13  -6  -6   12.46    1.90
  13  -5  -6    2.20    1.77
  13  -4  -6   27.51    2.36
 -13   4   6   29.55    1.90
  13  -3  -6   10.74    1.93
 -13   3   6    9.63    1.56
  13  -2  -6   17.52    1.81
 -13   2   6   17.00    1.68
  13  -1  -6   55.71    2.90
 -13   1   6   58.86    2.90
  13   0  -6  101.89    4.31
 -13   0   6   99.15    4.15
  13   1  -6   57.29    2.97
 -13  -1   6   59.81    2.97
  13   2  -6   16.82    2.04
 -13  -2   6   19.69    1.77
  13   3  -6    8.95    1.79
 -13  -3   6    8.68    1.56
  13   4  -6   24.88    2.04
 -13  -4   6   25.70    1.99
  13   5  -6    0.86    1.47
 -13  -5   6    0.43    1.52
  13   6  -6   13.24    1.88
 -13  -6   6    7.34    1.68
  13   7  -6   18.92    2.11
 -13  -7   6   17.79    1.81
  13   8  -6  176.07    6.80
 -13  -8   6  174.78    6.78
  13   9  -6  221.01    8.27
 -13  -9   6  217.32    8.18
  13  10  -6   14.96    1.90
 -13 -10   6   14.98    1.84
  13  11  -6   87.46    3.83
 -13 -11   6   87.05    3.94
  13  12  -6   30.12    1.84
 -13 -12   6   24.59    2.20
  13  13  -6   11.04    1.45
  14 -11  -6   18.81    2.02
  14 -10  -6   45.10    2.65
  14  -9  -6   38.30    2.42
  14  -8  -6   12.80    1.70
  14  -7  -6   55.03    2.97
  14  -6  -6   69.05    3.35
  14  -5  -6  259.04    9.56
  14  -4  -6  167.96    6.44
  14  -3  -6   73.16    3.35
  14  -2  -6   18.43    2.04
  14  -1  -6    0.05    1.77
  14   0  -6   51.04    2.76
  14   1  -6    3.08    1.59
 -14  -1   6    3.33    1.45
  14   2  -6   14.12    1.93
 -14  -2   6   15.61    1.72
  14   3  -6   71.98    3.24
 -14  -3   6   76.78    3.47
  14   4  -6  163.36    6.32
 -14  -4   6  163.06    6.35
  14   5  -6  275.81   10.20
 -14  -5   6  246.12    9.11
  14   6  -6   68.67    3.35
 -14  -6   6   65.54    3.13
  14   7  -6   50.11    2.90
 -14  -7   6   61.55    3.06
  14   8  -6   14.35    2.02
  14   9  -6   34.81    2.47
  14  10  -6   36.31    2.49
  14  11  -6   13.55    1.97
  15  -9  -6   39.86    2.49
  15  -8  -6   97.45    4.01
  15  -7  -6    7.66    1.79
  15  -6  -6  194.84    7.27
  15  -5  -6    9.81    1.88
  15  -4  -6   14.03    1.93
  15  -3  -6  181.60    6.98
  15  -2  -6    0.32    1.52
  15  -1  -6   63.75    3.15
  15   0  -6  154.47    6.10
  15   1  -6   51.58    2.88
  15   2  -6    1.36    1.84
  15   3  -6  166.51    6.46
  15   4  -6   10.83    1.65
  15   5  -6    5.39    1.88
  15   6  -6  199.46    7.52
  15   7  -6    3.13    1.81
  15   8  -6   89.43    3.94
  15   9  -6   39.03    2.56
  16  -6  -6   42.99    2.38
  16  -5  -6   85.10    3.72
  16  -4  -6    2.72    1.75
  16  -3  -6    3.97    1.84
  16  -2  -6  240.91    8.88
  16  -1  -6    9.65    1.84
  16   0  -6  169.04    6.48
  16   1  -6   10.88    1.93
  16   2  -6  223.75    8.29
  16   3  -6    5.44    1.88
  16   4  -6    2.83    1.81
  16   5  -6   77.44    3.56
  16   6  -6   42.36    2.65
  11   6   7    6.44    1.75
  11   5   7   31.75    2.09
  11   4   7    2.13    1.59
  11   3   7    0.70    1.41
  11   2   7    4.83    1.47
  11   1   7    0.41    1.65
  11   0   7   -1.75    1.54
  11  -1   7    0.48    1.27
  11  -2   7    5.42    1.41
  11  -3   7    2.42    1.38
  11  -4   7    0.57    1.38
  11  -5   7   30.98    2.04
  11  -6   7   10.77    1.50
  10   9   7   -0.93    1.75
  10   8   7    7.84    1.72
  10   7   7   36.40    2.15
  10   6   7   17.70    1.72
  10   5   7   81.20    3.51
  10   4   7    5.48    1.59
  10   3   7   18.77    1.84
  10   2   7  110.96    4.51
  10   1   7    0.54    1.56
  10   0   7   -1.88    1.38
  10  -1   7    0.61    1.56
  10  -2   7  113.77    4.51
  10  -3   7   19.72    1.59
  10  -4   7    7.84    1.36
  10  -5   7   82.47    3.47
  10  -6   7   17.54    1.50
  10  -7   7   34.81    2.11
  10  -8   7    9.68    1.27
  10  -9   7   -0.93    1.25
   9  11   7    1.27    1.70
   9  10   7   49.36    2.63
   9   9   7    6.66    1.63
   9   8   7    2.79    1.52
   9   7   7   45.80    2.45
   9   6   7   92.96    3.92
   9   5   7   47.50    2.52
   9   4   7    0.88    1.52
   9   3   7   74.99    3.38
   9   2   7   82.09    3.58
   9   1   7    9.04    1.68
   9   0   7    0.25    1.34
   9  -1   7    4.85    1.59
   9  -2   7   78.57    3.42
   9  -3   7   78.21    3.42
   9  -4   7   -1.27    1.50
   9  -5   7   53.37    2.65
   9  -6   7   89.34    3.81
   9  -7   7   44.33    2.33
   9  -8   7    6.26    1.45
   9  -9   7    6.23    1.34
   9 -10   7   52.17    2.63
   9 -11   7    0.34    1.45
   8  13   7    0.09    1.81
  -8 -12  -7    2.15    1.27
   8  12   7    1.00    1.70
  -8 -11  -7    0.52    1.18
   8  11   7    1.61    1.59
  -8 -10  -7   41.77    2.11
   8  10   7   40.32    2.40
  -8  -9  -7   -1.34    1.07
   8   9   7    2.18    1.41
  -8  -8  -7   -0.43    1.02
   8   8   7    2.36    1.43
  -8  -7  -7   45.03    2.22
   8   7   7   45.53    2.49
  -8  -6  -7    1.63    1.11
   8   6   7   -1.59    1.47
  -8  -5  -7   33.22    1.84
   8   5   7   36.35    2.18
  -8  -4  -7   46.64    2.27
   8   4   7   48.88    2.63
  -8  -3  -7   27.54    1.70
   8   3   7   19.26    1.86
  -8  -2  -7    6.82    1.25
   8   2   7    5.92    1.63
  -8  -1  -7   16.20    1.43
   8   1   7   16.93    1.81
  -8   0  -7   -0.34    1.07
   8   0   7    1.11    1.38
  -8   1  -7   16.63    1.41
   8  -1   7   15.55    1.75
  -8   2  -7    7.07    1.09
   8  -2   7    6.84    1.47
   8  -3   7   19.85    1.75
   8  -4   7   42.97    2.47
   8  -5   7   35.72    2.15
   8  -6   7   -0.66    1.56
   8  -7   7   50.49    2.49
   8  -8   7    1.43    1.56
   8  -9   7   -0.86    1.38
   8 -10   7   42.40    2.31
   8 -11   7   -2.65    1.34
   8 -12   7    3.94    1.38
   8 -13   7   -2.29    1.45
  -7 -14  -7   88.66    3.67
   7  14   7   87.19    3.88
  -7 -13  -7   48.43    2.38
   7  13   7   47.75    2.54
  -7 -12  -7  446.24   15.91
   7  12   7  455.53   16.27
  -7 -11  -7   84.69    3.49
   7  11   7   92.06    3.85
  -7 -10  -7   92.47    3.74
   7  10   7   88.86    3.72
  -7  -9  -7    7.25    1.22
   7   9   7    9.54    1.56
  -7  -8  -7   35.51    1.95
   7   8   7   32.11    2.02
  -7  -7  -7    0.16    1.09
   7   7   7   -0.32    1.45
  -7  -6  -7   74.81    3.20
   7   6   7   75.49    3.31
  -7  -5  -7   49.84    2.38
   7   5   7   47.55    2.56
  -7  -4  -7   53.55    2.49
   7   4   7   49.41    2.61
  -7  -3  -7   57.79    2.61
   7   3   7   59.29    2.95
  -7  -2  -7   57.54    2.65
   7   2   7   53.85    2.67
  -7  -1  -7   21.48    1.59
   7   1   7   22.66    1.93
  -7   0  -7    1.79    1.09
   7   0   7   -0.14    1.41
  -7   1  -7   22.26    1.56
   7  -1   7   22.23    1.97
  -7   2  -7   49.81    2.38
   7  -2   7   53.69    2.74
  -7   3  -7   57.52    2.65
   7  -3   7   59.81    2.76
  -7   4  -7   53.83    2.58
   7  -4   7   52.87    2.76
  -7   5  -7   47.62    2.38
   7  -5   7   52.76    2.61
   7  -6   7   72.98    3.29
   7  -7   7    1.50    1.31
   7  -8   7   35.65    2.24
   7  -9   7    9.04    1.45
   7 -10   7   99.04    4.15
   7 -11   7   87.30    3.78
   7 -12   7  484.54   17.27
   7 -13   7   52.17    2.61
   7 -14   7  100.92    4.15
  -6 -15  -7    3.94    1.22
   6  15   7    4.22    1.95
  -6 -14  -7   74.61    3.17
   6  14   7   80.16    3.56
  -6 -13  -7  136.18    5.21
   6  13   7  139.88    5.46
  -6 -12  -7   99.22    3.94
   6  12   7   98.36    4.06
  -6 -11  -7   23.57    1.56
   6  11   7   22.26    1.77
  -6 -10  -7  141.85    5.44
   6  10   7  132.83    5.21
  -6  -9  -7  233.66    8.59
   6   9   7  228.22    8.41
  -6  -8  -7   10.88    1.22
   6   8   7   11.22    1.54
  -6  -7  -7   79.48    3.38
   6   7   7   73.22    3.40
  -6  -6  -7   31.07    1.84
   6   6   7   33.86    2.15
  -6  -5  -7   54.41    2.49
   6   5   7   57.29    2.81
  -6  -4  -7  547.09   19.45
   6   4   7  577.46   20.60
  -6  -3  -7   -0.20    1.02
   6   3   7   -1.07    1.47
  -6  -2  -7    0.09    1.07
   6   2   7   -1.02    1.38
  -6  -1  -7   13.05    1.38
   6   1   7    9.86    1.47
  -6   0  -7    0.05    1.18
   6   0   7   -0.14    1.34
  -6   1  -7   11.72    1.31
   6  -1   7   13.69    1.79
  -6   2  -7    0.77    1.07
   6  -2   7    2.92    1.34
  -6   3  -7   -0.20    1.09
   6  -3   7    0.29    1.52
  -6   4  -7  556.61   19.78
   6  -4   7  550.94   19.63
  -6   5  -7   52.40    2.45
   6  -5   7   55.77    2.67
  -6   6  -7   36.08    2.02
   6  -6   7   29.98    2.13
  -6   7  -7   81.20    3.44
   6  -7   7   71.50    3.22
   6  -8   7   10.15    1.61
   6  -9   7  243.18    8.93
   6 -10   7  127.93    5.12
   6 -11   7   24.95    1.84
   6 -12   7  102.32    4.22
   6 -13   7  138.47    5.37
   6 -14   7   88.14    3.67
   6 -15   7    3.85    1.45
  -5 -16  -7   22.62    1.59
   5  16   7   22.55    2.11
  -5 -15  -7    1.50    1.13
   5  15   7    2.65    1.65
  -5 -14  -7    5.10    1.20
   5  14   7    3.88    1.70
  -5 -13  -7   79.84    3.33
   5  13   7   78.82    3.47
  -5 -12  -7    9.81    1.27
   5  12   7    8.95    1.47
  -5 -11  -7    7.98    1.25
   5  11   7    4.74    1.45
  -5 -10  -7   63.93    2.83
   5  10   7   67.47    3.04
  -5  -9  -7  101.96    4.10
   5   9   7  102.64    4.22
  -5  -8  -7    1.77    1.13
   5   8   7   -0.23    1.36
  -5  -7  -7   98.65    3.99
   5   7   7   95.57    3.94
  -5  -6  -7   27.08    1.70
   5   6   7   27.67    2.04
  -5  -5  -7    8.36    1.27
   5   5   7    5.10    1.61
  -5  -4  -7   38.75    2.06
   5   4   7   46.05    2.47
  -5  -3  -7    3.17    1.16
   5   3   7    3.22    1.45
  -5  -2  -7   26.27    1.75
   5   2   7   29.28    1.86
  -5  -1  -7  655.42   23.23
   5   1   7  625.28   22.14
  -5   0  -7    0.45    1.27
   5   0   7    1.75    1.52
  -5   1  -7  633.66   22.48
   5  -1   7  627.54   22.32
  -5   2  -7   25.79    1.72
   5  -2   7   26.74    1.90
  -5   3  -7    3.51    1.18
   5  -3   7    2.22    1.61
  -5   4  -7   45.01    2.31
   5  -4   7   41.93    2.33
  -5   5  -7    6.35    1.22
   5  -5   7    5.33    1.38
  -5   6  -7   35.20    1.99
   5  -6   7   28.80    2.04
  -5   7  -7   98.63    4.08
   5  -7   7   97.86    4.08
  -5   8  -7    1.38    1.07
   5  -8   7    0.14    1.54
  -5   9  -7  114.54    4.56
   5  -9   7  108.51    4.35
   5 -10   7   71.23    3.33
   5 -11   7   11.15    1.65
   5 -12   7   10.81    1.63
   5 -13   7   85.58    3.63
   5 -14   7    5.44    1.54
   5 -15   7    2.52    1.50
   5 -16   7   26.38    1.88
  -4 -17  -7   34.02    2.04
   4  17   7   37.30    2.52
  -4 -16  -7   12.24    1.43
   4  16   7   12.42    1.84
  -4 -15  -7   14.78    1.41
   4  15   7   16.36    1.77
  -4 -14  -7    1.07    1.13
   4  14   7    4.22    1.56
  -4 -13  -7   46.07    2.29
   4  13   7   52.28    2.65
  -4 -12  -7   88.07    3.60
   4  12   7   89.22    3.76
  -4 -11  -7    0.02    1.04
   4  11   7   -1.07    1.25
  -4 -10  -7  208.41    7.71
   4  10   7  214.48    7.95
  -4  -9  -7   12.33    1.36
   4   9   7   13.87    1.59
  -4  -8  -7   24.34    1.63
   4   8   7   18.38    1.61
  -4  -7  -7   22.55    1.63
   4   7   7   27.79    1.93
  -4  -6  -7  118.32    4.74
   4   6   7  108.17    4.44
  -4  -5  -7  139.13    5.39
   4   5   7  156.04    6.03
  -4  -4  -7   44.06    2.31
   4   4   7   46.71    2.70
  -4  -3  -7  963.41   33.93
   4   3   7  955.71   33.65
  -4  -2  -7   13.17    1.45
   4   2   7   14.66    1.68
  -4  -1  -7   95.19    3.99
   4   1   7   96.02    4.15
  -4   0  -7    1.07    1.07
   4   0   7    1.07    1.54
  -4   1  -7  102.32    4.22
   4  -1   7   95.87    4.01
  -4   2  -7    9.65    1.38
   4  -2   7   17.00    1.75
  -4   3  -7  972.93   34.24
   4  -3   7  917.18   32.39
  -4   4  -7   45.58    2.36
   4  -4   7   50.47    2.61
  -4   5  -7  150.01    5.80
   4  -5   7  149.74    5.87
  -4   6  -7  109.03    4.40
   4  -6   7  114.88    4.71
  -4   7  -7   25.25    1.70
   4  -7   7   24.63    1.97
  -4   8  -7   25.56    1.75
   4  -8   7   17.09    1.86
  -4   9  -7   12.51    1.45
   4  -9   7    8.93    1.43
  -4  10  -7  203.79    7.59
   4 -10   7  214.17    8.07
  -4  11  -7    0.00    1.13
   4 -11   7   -2.88    1.52
   4 -12   7   88.34    3.78
   4 -13   7   52.24    2.65
   4 -14   7   -0.68    1.47
   4 -15   7   16.45    1.70
   4 -16   7   13.21    1.56
   4 -17   7   44.81    2.49
  -3 -17  -7    1.47    1.20
   3  17   7    2.04    1.72
  -3 -16  -7   28.17    1.86
   3  16   7   30.26    2.09
  -3 -15  -7   26.54    1.75
   3  15   7   21.98    1.90
  -3 -14  -7   46.71    2.29
   3  14   7   45.53    2.42
  -3 -13  -7    5.62    1.25
   3  13   7    2.58    1.54
  -3 -12  -7    9.16    1.20
   3  12   7    8.34    1.43
  -3 -11  -7   62.71    2.79
   3  11   7   62.69    2.90
  -3 -10  -7   47.39    2.33
   3  10   7   47.09    2.45
  -3  -9  -7   61.28    2.79
   3   9   7   63.62    2.90
  -3  -8  -7   76.35    3.29
   3   8   7   79.12    3.47
  -3  -7  -7   13.60    1.43
   3   7   7   13.19    1.68
  -3  -6  -7    4.40    1.22
   3   6   7    6.19    1.45
  -3  -5  -7   37.05    2.06
   3   5   7   36.62    2.33
  -3  -4  -7  886.36   31.25
   3   4   7  870.49   30.73
  -3  -3  -7  252.01    9.31
   3   3   7  252.69    9.31
  -3  -2  -7    2.49    1.16
   3   2   7   -0.66    1.34
  -3  -1  -7   29.37    1.93
   3   1   7   25.11    2.09
  -3   0  -7    0.18    1.20
   3   0   7   -1.07    1.31
  -3   1  -7   23.34    1.68
   3  -1   7   26.54    1.93
  -3   2  -7    2.02    1.25
   3  -2   7    2.45    1.56
  -3   3  -7  254.73    9.41
   3  -3   7  253.60    9.36
  -3   4  -7  822.45   29.05
   3  -4   7  848.28   29.94
  -3   5  -7   39.46    2.22
   3  -5   7   38.55    2.45
  -3   6  -7    5.80    1.27
   3  -6   7    6.66    1.63
  -3   7  -7   17.52    1.52
   3  -7   7   14.75    1.88
  -3   8  -7   77.55    3.38
   3  -8   7   74.34    3.35
  -3   9  -7   60.94    2.81
   3  -9   7   64.11    3.08
  -3  10  -7   44.60    2.27
   3 -10   7   47.75    2.52
  -3  11  -7   62.07    2.88
   3 -11   7   66.04    3.17
  -3  12  -7    9.50    1.25
   3 -12   7   10.36    1.68
   3 -13   7    1.29    1.54
   3 -14   7   51.24    2.67
   3 -15   7   27.29    2.02
   3 -16   7   32.43    2.02
   3 -17   7    2.86    1.50
  -2 -18  -7   25.31    1.81
   2  18   7   25.72    2.06
  -2 -17  -7   33.70    2.11
   2  17   7   35.76    2.24
  -2 -16  -7   83.17    3.47
   2  16   7   78.71    3.44
  -2 -15  -7   62.60    2.83
   2  15   7   69.12    3.17
  -2 -14  -7   23.23    1.59
   2  14   7   22.94    1.81
  -2 -13  -7   -0.11    1.20
   2  13   7    1.47    1.45
  -2 -12  -7   53.92    2.56
   2  12   7   52.99    2.63
  -2 -11  -7  360.80   12.99
   2  11   7  368.96   13.28
  -2 -10  -7   79.19    3.38
   2  10   7   79.89    3.42
  -2  -9  -7    8.25    1.22
   2   9   7    7.23    1.47
  -2  -8  -7    8.59    1.31
   2   8   7    9.20    1.63
  -2  -7  -7   71.09    3.15
   2   7   7   63.52    2.97
  -2  -6  -7   49.45    2.42
   2   6   7   56.59    2.88
  -2  -5  -7  157.65    6.03
   2   5   7  160.16    6.21
  -2  -4  -7   50.22    2.52
   2   4   7   54.96    2.67
  -2  -3  -7  984.04   34.65
   2   3   7  954.80   33.63
  -2  -2  -7   26.13    1.84
   2   2   7   22.19    1.84
  -2  -1  -7  460.52   16.57
   2   1   7  472.07   16.91
  -2   0  -7    1.70    1.18
   2   0   7   -1.07    1.25
  -2   1  -7  456.21   16.41
   2  -1   7  453.72   16.34
  -2   2  -7   31.75    2.02
   2  -2   7   23.34    1.97
  -2   3  -7  951.40   33.54
   2  -3   7  986.53   34.70
  -2   4  -7   47.43    2.45
   2  -4   7   47.28    2.67
  -2   5  -7  160.34    6.21
   2  -5   7  159.82    6.21
  -2   6  -7   46.64    2.42
   2  -6   7   51.83    2.72
  -2   7  -7   66.54    3.01
   2  -7   7   72.00    3.38
  -2   8  -7    6.23    1.25
   2  -8   7    7.59    1.59
  -2   9  -7    6.07    1.20
   2  -9   7    4.31    1.61
  -2  10  -7   89.88    3.72
   2 -10   7   86.17    3.81
  -2  11  -7  361.48   13.05
   2 -11   7  357.63   12.94
  -2  12  -7   46.71    2.24
   2 -12   7   51.88    2.63
  -2  13  -7    0.84    1.18
   2 -13   7    2.18    1.36
   2 -14   7   23.28    1.81
   2 -15   7   68.42    3.20
   2 -16   7   87.93    3.85
   2 -17   7   42.74    2.42
   2 -18   7   32.18    2.15
  -1 -18  -7   17.84    1.63
   1  18   7   17.90    1.86
  -1 -17  -7    1.38    1.31
   1  17   7    2.86    1.72
  -1 -16  -7   14.07    1.47
   1  16   7   13.21    1.65
  -1 -15  -7   30.48    1.81
   1  15   7   34.81    2.20
  -1 -14  -7   65.61    2.92
   1  14   7   72.25    3.24
  -1 -13  -7   55.52    2.56
   1  13   7   55.48    2.70
  -1 -12  -7   12.60    1.34
   1  12   7    9.22    1.45
  -1 -11  -7  249.75    9.18
   1  11   7  240.91    8.91
  -1 -10  -7   15.66    1.45
   1  10   7   15.07    1.56
  -1  -9  -7  564.09   20.06
   1   9   7  582.67   20.78
  -1  -8  -7  207.23    7.75
   1   8   7  206.08    7.71
  -1  -7  -7  507.88   18.13
   1   7   7  515.59   18.45
  -1  -6  -7   12.12    1.41
   1   6   7    7.34    1.52
  -1  -5  -7  515.81   18.43
   1   5   7  513.09   18.24
  -1  -4  -7  186.79    7.07
   1   4   7  183.12    6.96
  -1  -3  -7   65.95    3.08
   1   3   7   67.42    3.22
  -1  -2  -7  467.99   16.82
   1   2   7  483.86   17.31
  -1  -1  -7    4.35    1.31
   1   1   7    6.46    1.31
  -1   0  -7    2.18    1.34
   1   0   7    0.07    1.34
  -1   1  -7    5.12    1.34
   1  -1   7    5.35    1.56
  -1   2  -7  474.11   17.00
   1  -2   7  470.94   16.86
  -1   3  -7   59.92    2.86
   1  -3   7   68.65    3.20
  -1   4  -7  187.29    7.09
   1  -4   7  173.12    6.69
  -1   5  -7  522.39   18.67
   1  -5   7  502.90   17.97
  -1   6  -7    6.28    1.20
   1  -6   7    9.84    1.75
  -1   7  -7  515.36   18.40
   1  -7   7  481.14   17.20
  -1   8  -7  214.87    8.02
   1  -8   7  186.00    7.14
  -1   9  -7  548.00   19.54
   1  -9   7  566.35   20.17
  -1  10  -7   13.51    1.45
   1 -10   7   12.69    1.70
  -1  11  -7  240.68    8.91
   1 -11   7  247.71    9.18
  -1  12  -7   10.31    1.31
   1 -12   7   11.54    1.52
  -1  13  -7   57.27    2.72
   1 -13   7   55.55    2.72
  -1  14  -7   60.85    2.74
   1 -14   7   68.99    3.17
   1 -15   7   32.91    2.18
   1 -16   7   13.39    1.68
   1 -17   7    3.94    1.38
   1 -18   7   23.37    1.97
   0 -18  -7    3.51    1.63
   0  18   7    2.49    1.54
   0 -17  -7    2.24    1.63
   0  17   7   -0.86    1.52
   0 -16  -7   77.94    3.51
   0  16   7   83.79    3.60
   0 -15  -7    3.47    1.75
   0  15   7    7.39    1.52
   0 -14  -7  136.57    5.39
   0  14   7  141.76    5.48
   0 -13  -7   10.04    1.65
   0  13   7   12.37    1.56
   0 -12  -7   15.18    1.79
   0  12   7   13.10    1.65
   0 -11  -7   24.70    1.95
   0  11   7   22.64    1.72
   0 -10  -7  107.20    4.42
   0  10   7   88.61    3.83
   0  -9  -7   62.30    3.08
   0   9   7   61.10    2.88
   0  -8  -7  472.98   16.95
   0   8   7  487.03   17.45
   0  -7  -7  421.54   15.21
   0   7   7  329.52   12.03
   0  -6  -7   74.68    3.47
   0   6   7   70.01    3.13
   0  -5  -7    3.97    1.59
   0   5   7    2.27    1.20
   0  -4  -7 1772.71   62.03
   0   4   7 1725.35   60.40
   0  -3  -7  385.73   13.98
   0   3   7  374.40   13.53
   0  -2  -7  249.97    9.31
   0   2   7  260.63    9.59
   0  -1  -7  176.52    6.82
   0   1   7  188.26    7.25
   0   0  -7   -1.02    1.25
   0   0   7   -0.05    1.54
   0   1  -7  177.20    6.75
   0  -1   7  184.43    6.98
   0   2  -7  250.43    9.31
   0  -2   7  247.71    9.22
   0   3  -7  362.61   13.14
   0  -3   7  353.32   12.85
   0   4  -7 1778.15   62.23
   0  -4   7 1696.57   59.35
   0   5  -7    1.97    1.22
   0  -5   7    0.88    1.52
   0   6  -7   81.22    3.54
   0  -6   7   71.05    3.22
   0   7  -7  302.33   11.06
   0  -7   7  332.92   12.15
   0   8  -7  457.12   16.39
   0  -8   7  470.03   16.86
   0   9  -7   69.62    3.13
   0  -9   7   61.37    2.97
   0  10  -7  104.66    4.22
   0 -10   7  107.36    4.40
   0  11  -7   27.79    1.81
   0 -11   7   25.36    1.99
   0  12  -7   17.25    1.50
   0 -12   7   12.46    1.68
   0  13  -7   13.87    1.38
   0 -13   7   14.73    1.70
   0  14  -7  150.96    5.80
   0 -14   7  137.72    5.42
   0  15  -7    4.74    1.18
   0 -15   7    4.51    1.54
   0 -16   7   88.98    3.83
   0 -17   7   -0.97    1.54
   0 -18   7    3.22    1.61
   1 -18  -7  174.44    6.73
  -1  18   7  183.64    6.93
   1 -17  -7  241.14    8.93
  -1  17   7  231.39    8.52
   1 -16  -7  128.34    5.17
  -1  16   7  117.76    4.71
   1 -15  -7   25.22    2.11
  -1  15   7   26.77    1.86
   1 -14  -7   74.77    3.47
  -1  14   7   75.15    3.33
   1 -13  -7    6.96    1.77
  -1  13   7    5.42    1.45
   1 -12  -7  133.17    5.35
  -1  12   7  133.74    5.24
   1 -11  -7  101.08    4.31
  -1  11   7  100.51    4.22
   1 -10  -7   30.62    2.29
  -1  10   7   30.66    2.02
   1  -9  -7   66.95    3.29
  -1   9   7   53.49    2.72
   1  -8  -7 1898.95   66.40
  -1   8   7 1907.33   66.70
   1  -7  -7 1551.98   54.37
  -1   7   7 1556.51   54.46
   1  -6  -7  127.19    5.21
  -1   6   7  127.53    5.03
   1  -5  -7   18.27    1.93
  -1   5   7   16.36    1.75
   1  -4  -7   19.33    2.02
  -1   4   7   20.92    1.79
   1  -3  -7  458.02   16.54
  -1   3   7  493.83   17.61
   1  -2  -7  713.44   25.36
  -1   2   7  712.30   25.25
   1  -1  -7  674.23   23.95
  -1   1   7  691.00   24.54
   1   0  -7    0.41    1.13
  -1   0   7    2.31    1.43
   1   1  -7  665.16   23.64
  -1  -1   7  690.55   24.50
   1   2  -7  687.37   24.39
  -1  -2   7  694.17   24.63
   1   3  -7  476.38   17.11
  -1  -3   7  470.71   16.86
   1   4  -7   20.35    1.75
  -1  -4   7   21.03    1.77
   1   5  -7   17.68    1.61
  -1  -5   7   19.69    1.72
   1   6  -7  124.67    5.01
  -1  -6   7  119.71    4.87
   1   7  -7 1618.15   56.64
  -1  -7   7 1551.75   54.37
   1   8  -7 1711.52   59.88
  -1  -8   7 1840.25   64.34
   1   9  -7   71.12    3.17
  -1  -9   7   69.76    3.29
   1  10  -7   31.12    1.93
  -1 -10   7   36.53    2.40
   1  11  -7  103.25    4.22
  -1 -11   7   93.26    4.01
   1  12  -7  133.60    5.21
  -1 -12   7  129.27    5.17
   1  13  -7    5.92    1.22
  -1 -13   7    6.82    1.36
   1  14  -7   73.02    3.17
  -1 -14   7   77.78    3.47
   1  15  -7   27.81    1.77
  -1 -15   7   26.54    1.95
   1  16  -7  129.13    5.01
  -1 -16   7  146.70    5.82
  -1 -17   7  254.96    9.50
  -1 -18   7  173.15    6.57
   2 -18  -7    7.98    1.88
  -2  18   7    9.04    1.65
   2 -17  -7    1.47    1.86
  -2  17   7   -0.23    1.47
   2 -16  -7    0.48    1.77
  -2  16   7    0.52    1.34
   2 -15  -7   41.93    2.56
  -2  15   7   47.05    2.52
   2 -14  -7   -1.65    1.77
  -2  14   7   -0.88    1.25
   2 -13  -7   64.07    3.17
  -2  13   7   58.61    2.86
   2 -12  -7   63.03    3.17
  -2  12   7   69.33    3.17
   2 -11  -7  116.58    4.85
  -2  11   7  116.81    4.71
   2 -10  -7  188.69    7.25
  -2  10   7  189.06    7.09
   2  -9  -7  441.71   15.91
  -2   9   7  448.28   16.16
   2  -8  -7  664.26   23.62
  -2   8   7  560.46   19.94
   2  -7  -7 1462.23   51.26
  -2   7   7 1474.69   51.65
   2  -6  -7  175.66    6.87
  -2   6   7  177.11    6.84
   2  -5  -7   66.70    3.40
  -2   5   7   70.23    3.20
   2  -4  -7  123.65    5.14
  -2   4   7  126.21    5.03
   2  -3  -7  318.64   11.78
  -2   3   7  332.70   12.15
   2  -2  -7    0.91    1.54
  -2   2   7   -2.18    1.45
   2  -1  -7  223.12    8.45
  -2   1   7  236.83    8.79
   2   0  -7    1.29    1.54
  -2   0   7    0.95    1.47
   2   1  -7  234.79    8.77
  -2  -1   7  241.14    9.04
   2   2  -7   -0.39    1.27
  -2  -2   7   -1.04    1.20
   2   3  -7  334.06   12.19
  -2  -3   7  331.34   12.10
   2   4  -7  120.16    4.83
  -2  -4   7  123.74    5.03
   2   5  -7   67.22    3.15
  -2  -5   7   62.53    3.01
   2   6  -7  182.55    6.93
  -2  -6   7  180.58    6.98
   2   7  -7 1429.59   50.11
  -2  -7   7 1462.23   51.24
   2   8  -7  697.35   24.73
  -2  -8   7  651.11   23.14
   2   9  -7  174.05    6.69
  -2  -9   7  430.37   15.48
   2  10  -7  178.54    6.73
  -2 -10   7  183.53    7.05
   2  11  -7  125.76    4.94
  -2 -11   7  111.73    4.56
   2  12  -7   67.69    3.04
  -2 -12   7   61.49    2.92
   2  13  -7   66.31    2.92
  -2 -13   7   59.58    2.88
   2  14  -7    0.14    1.09
  -2 -14   7    1.02    1.41
   2  15  -7   42.45    2.18
  -2 -15   7   39.55    2.31
   2  16  -7   -0.20    1.13
  -2 -16   7    1.93    1.59
  -2 -17   7    1.65    1.56
  -2 -18   7   14.87    1.93
   3 -18  -7   13.73    2.31
  -3  18   7   19.83    1.72
   3 -17  -7  220.22    8.25
  -3  17   7  236.60    8.77
   3 -16  -7  127.07    5.17
  -3  16   7  131.56    5.21
   3 -15  -7   52.31    2.83
  -3  15   7   53.05    2.63
   3 -14  -7   18.13    1.95
  -3  14   7   19.92    1.70
   3 -13  -7    2.42    1.61
  -3  13   7    3.20    1.31
   3 -12  -7    2.52    1.65
  -3  12   7    1.84    1.41
   3 -11  -7  361.02   13.10
  -3  11   7  367.60   13.24
   3 -10  -7  383.23   13.89
  -3  10   7  374.40   13.55
   3  -9  -7 1029.36   36.24
  -3   9   7 1041.60   36.62
   3  -8  -7  710.72   25.22
  -3   8   7  781.20   27.58
   3  -7  -7 1055.42   37.17
  -3   7   7 1074.01   37.87
   3  -6  -7    3.78    1.93
  -3   6   7    7.05    1.54
   3  -5  -7  600.35   21.48
  -3   5   7  601.93   21.39
   3  -4  -7 1260.53   44.33
  -3   4   7 1229.93   43.17
   3  -3  -7   32.14    2.49
  -3   3   7   31.48    2.20
   3  -2  -7 1054.74   37.17
  -3   2   7 1048.85   36.90
   3  -1  -7  482.95   17.41
  -3   1   7  490.66   17.56
   3   0  -7   -0.16    1.68
  -3   0   7    0.48    1.52
   3   1  -7  486.35   17.50
  -3  -1   7  469.35   16.84
   3   2  -7 1150.84   40.50
  -3  -2   7 1019.84   35.92
   3   3  -7   29.01    1.93
  -3  -3   7   30.32    2.18
   3   4  -7 1247.61   43.83
  -3  -4   7 1241.26   43.56
   3   5  -7  614.85   21.87
  -3  -5   7  617.57   21.98
   3   6  -7    3.08    1.29
  -3  -6   7    5.96    1.45
   3   7  -7 1011.68   35.63
  -3  -7   7 1037.52   36.53
   3   8  -7  722.28   25.56
  -3  -8   7  716.61   25.38
   3   9  -7 1094.18   38.46
  -3  -9   7 1018.94   35.85
   3  10  -7  423.12   15.23
  -3 -10   7  384.82   13.89
   3  11  -7  367.60   13.26
  -3 -11   7  353.09   12.83
   3  12  -7    2.54    1.13
  -3 -12   7    4.24    1.50
   3  13  -7   -0.34    1.02
  -3 -13   7    1.02    1.45
   3  14  -7   18.67    1.52
  -3 -14   7   17.79    1.77
   3  15  -7   52.92    2.49
  -3 -15   7   49.75    2.61
   3  16  -7  138.95    5.35
  -3 -16   7  136.14    5.37
   3  17  -7  232.52    8.52
  -3 -17   7  233.88    8.70
  -3 -18   7   21.73    2.11
   4 -18  -7    1.41    1.79
  -4  18   7    3.42    1.34
   4 -17  -7   51.60    2.81
  -4  17   7   50.31    2.56
   4 -16  -7  194.68    7.43
  -4  16   7  193.48    7.25
   4 -15  -7   -0.27    1.72
  -4  15   7    0.73    1.34
   4 -14  -7    5.94    1.81
  -4  14   7    2.27    1.54
   4 -13  -7   -3.51    1.75
  -4  13   7    1.68    1.34
   4 -12  -7   37.03    2.42
  -4  12   7   35.54    2.06
   4 -11  -7  368.73   13.37
  -4  11   7  363.97   13.19
   4 -10  -7  538.25   19.22
  -4  10   7  523.07   18.67
   4  -9  -7   56.75    3.04
  -4   9   7   56.52    2.70
   4  -8  -7 1638.78   57.41
  -4   8   7 1656.45   58.00
   4  -7  -7   10.45    1.90
  -4   7   7   13.64    1.84
   4  -6  -7  152.98    6.12
  -4   6   7  145.93    5.69
   4  -5  -7  193.16    7.48
  -4   5   7  139.83    5.53
   4  -4  -7  186.47    7.23
  -4   4   7  192.50    7.39
   4  -3  -7   86.75    3.99
  -4   3   7   91.56    3.92
   4  -2  -7   27.04    2.22
  -4   2   7   28.76    1.99
   4  -1  -7  259.04    9.75
  -4   1   7  253.83    9.45
   4   0  -7   -0.75    1.84
  -4   0   7   -1.63    1.43
   4   1  -7  267.20    9.99
  -4  -1   7  264.93    9.79
   4   2  -7   27.60    2.31
  -4  -2   7   26.77    2.06
   4   3  -7   92.13    4.01
  -4  -3   7   90.77    3.83
   4   4  -7  187.31    7.14
  -4  -4   7  183.91    7.07
   4   5  -7  184.66    7.03
  -4  -5   7  181.08    6.93
   4   6  -7  150.46    5.87
  -4  -6   7  150.55    5.94
   4   7  -7   13.14    1.50
  -4  -7   7   17.22    1.81
   4   8  -7 1680.70   58.79
  -4  -8   7 1618.38   56.68
   4   9  -7   52.90    2.58
  -4  -9   7   55.73    2.81
   4  10  -7  529.64   18.88
  -4 -10   7  544.14   19.45
   4  11  -7  250.65    9.25
  -4 -11   7  352.19   12.78
   4  12  -7   35.42    2.04
  -4 -12   7   34.58    2.18
   4  13  -7    0.84    1.07
  -4 -13   7    1.34    1.38
   4  14  -7    3.74    1.22
  -4 -14   7    3.51    1.45
   4  15  -7    1.97    1.09
  -4 -15   7   -3.85    1.47
   4  16  -7  181.94    6.80
  -4 -16   7  190.19    7.18
   4  17  -7   52.71    2.54
  -4 -17   7   50.56    2.79
  -4 -18   7    1.72    1.81
   5 -18  -7    4.15    1.86
   5 -17  -7   56.73    3.01
  -5  17   7   52.01    2.56
   5 -16  -7  131.42    5.30
  -5  16   7  125.30    4.96
   5 -15  -7  230.71    8.66
  -5  15   7  241.14    8.88
   5 -14  -7  302.33   11.08
  -5  14   7  306.18   11.13
   5 -13  -7   22.05    1.97
  -5  13   7   19.76    1.68
   5 -12  -7  192.95    7.43
  -5  12   7  197.17    7.46
   5 -11  -7  113.84    4.78
  -5  11   7  116.17    4.69
   5 -10  -7  613.49   21.85
  -5  10   7  578.59   20.53
   5  -9  -7  324.54   11.88
  -5   9   7  318.19   11.65
   5  -8  -7  102.98    4.53
  -5   8   7  108.33    4.60
   5  -7  -7  819.50   29.01
  -5   7   7  816.55   28.80
   5  -6  -7  163.24    6.48
  -5   6   7  172.92    6.62
   5  -5  -7   49.43    2.90
  -5   5   7   48.43    2.67
   5  -4  -7    5.48    1.63
  -5   4   7    6.07    1.56
   5  -3  -7    0.73    1.75
  -5   3   7    1.43    1.38
   5  -2  -7   75.38    3.72
  -5   2   7   68.06    3.22
   5  -1  -7   43.83    2.72
  -5   1   7   42.49    2.40
   5   0  -7    0.23    1.75
  -5   0   7    0.23    1.20
   5   1  -7   46.05    2.74
  -5  -1   7   48.07    2.61
   5   2  -7   70.55    3.38
  -5  -2   7   75.02    3.31
   5   3  -7    2.09    1.81
  -5  -3   7    1.93    1.50
   5   4  -7    4.19    1.50
  -5  -4   7    7.12    1.61
   5   5  -7   43.58    2.58
  -5  -5   7   45.33    2.58
   5   6  -7  160.73    6.16
  -5  -6   7  177.61    6.87
   5   7  -7  826.07   29.17
  -5  -7   7  825.39   29.19
   5   8  -7  106.79    4.35
  -5  -8   7  107.85    4.51
   5   9  -7  328.84   11.92
  -5  -9   7  318.87   11.65
   5  10  -7  625.50   22.19
  -5 -10   7  584.71   20.78
   5  11  -7  107.08    4.33
  -5 -11   7  111.93    4.53
   5  12  -7  178.65    6.73
  -5 -12   7  185.59    7.03
   5  13  -7   20.12    1.54
  -5 -13   7   19.99    1.75
   5  14  -7  283.06   10.27
  -5 -14   7  299.38   10.92
   5  15  -7  219.58    8.07
  -5 -15   7  233.43    8.68
   5  16  -7  126.64    4.92
  -5 -16   7  120.66    4.90
   5  17  -7   52.15    2.45
  -5 -17   7   55.12    2.92
   5  18  -7    5.76    1.20
  -5 -18   7    4.08    1.93
   6 -18  -7    0.27    1.77
   6 -17  -7    0.88    1.90
   6 -16  -7   29.24    2.15
  -6  16   7   32.05    2.09
   6 -15  -7   75.45    3.56
  -6  15   7   75.33    3.31
   6 -14  -7    2.27    1.72
  -6  14   7    4.78    1.36
   6 -13  -7   25.16    2.11
  -6  13   7   33.45    2.06
   6 -12  -7   55.41    2.92
  -6  12   7   55.75    2.72
   6 -11  -7  284.42   10.49
  -6  11   7  278.30   10.15
   6 -10  -7   43.13    2.56
  -6  10   7   44.90    2.45
   6  -9  -7  182.91    7.05
  -6   9   7  191.14    7.30
   6  -8  -7  289.18   10.65
  -6   8   7  280.57   10.29
   6  -7  -7   60.35    3.13
  -6   7   7   63.48    3.08
   6  -6  -7  177.29    6.93
  -6   6   7  189.33    7.30
   6  -5  -7  195.45    7.55
  -6   5   7  200.52    7.57
   6  -4  -7   89.50    4.12
  -6   4   7   98.88    4.15
   6  -3  -7 1168.97   41.13
  -6   3   7 1195.71   42.02
   6  -2  -7   51.94    2.99
  -6   2   7   48.64    2.58
   6  -1  -7  197.46    7.59
  -6   1   7  198.26    7.48
   6   0  -7   -4.15    1.77
  -6   0   7   -0.57    1.47
   6   1  -7  207.28    7.91
  -6  -1   7  198.80    7.48
   6   2  -7   50.09    2.81
  -6  -2   7   46.89    2.58
   6   3  -7 1192.99   41.93
  -6  -3   7 1170.55   41.18
   6   4  -7   84.17    3.88
  -6  -4   7   88.05    3.83
   6   5  -7  188.24    7.23
  -6  -5   7  201.97    7.64
   6   6  -7  285.78   10.49
  -6  -6   7  185.86    7.12
   6   7  -7   63.86    2.95
  -6  -7   7   61.80    3.06
   6   8  -7  290.09   10.63
  -6  -8   7  286.46   10.54
   6   9  -7  194.40    7.27
  -6  -9   7  190.98    7.23
   6  10  -7   40.70    2.15
  -6 -10   7   47.09    2.52
   6  11  -7  306.86   11.15
  -6 -11   7  285.10   10.43
   6  12  -7   51.79    2.52
  -6 -12   7   53.83    2.70
   6  13  -7   26.95    1.72
  -6 -13   7   28.31    1.95
   6  14  -7    2.56    1.04
  -6 -14   7   -0.59    1.63
   6  15  -7   78.26    3.33
  -6 -15   7   68.71    3.17
   6  16  -7   29.37    1.77
  -6 -16   7   29.03    2.24
   6  17  -7    0.66    1.27
  -6 -17   7    2.13    1.77
   6  18  -7   -0.97    1.25
  -6 -18   7   -0.61    1.95
   7 -17  -7    0.54    1.63
   7 -16  -7   39.18    2.42
  -7  16   7   47.73    2.38
   7 -15  -7    9.13    1.72
  -7  15   7    6.30    1.36
   7 -14  -7   -1.95    1.86
  -7  14   7    3.72    1.31
   7 -13  -7    2.58    1.86
  -7  13   7    4.31    1.36
   7 -12  -7   -0.02    1.84
  -7  12   7    3.04    1.38
   7 -11  -7   93.62    4.01
  -7  11   7   98.36    4.15
   7 -10  -7  640.46   22.73
  -7  10   7  709.36   25.13
   7  -9  -7  157.35    6.16
  -7   9   7  167.96    6.37
   7  -8  -7  143.19    5.71
  -7   8   7  152.86    5.94
   7  -7  -7 1604.78   56.18
  -7   7   7 1501.66   52.62
   7  -6  -7  425.61   15.34
  -7   6   7  417.68   15.00
   7  -5  -7  357.17   13.03
  -7   5   7  353.32   12.80
   7  -4  -7  121.02    5.01
  -7   4   7  129.57    5.26
   7  -3  -7   34.27    2.45
  -7   3   7   29.03    2.09
   7  -2  -7 1670.96   58.52
  -7   2   7 1633.11   57.13
   7  -1  -7   15.41    2.11
  -7   1   7   16.54    1.88
   7   0  -7   -0.45    1.72
  -7   0   7    2.33    1.38
   7   1  -7   17.99    1.97
  -7  -1   7   17.72    1.86
   7   2  -7 1620.87   56.77
  -7  -2   7 1895.55   66.29
   7   3  -7   32.68    2.36
  -7  -3   7   34.27    2.13
   7   4  -7  130.20    5.35
  -7  -4   7  134.62    5.37
   7   5  -7  351.96   12.83
  -7  -5   7  371.68   13.46
   7   6  -7  409.52   14.75
  -7  -6   7  440.80   15.91
   7   7  -7 2146.20   74.92
  -7  -7   7 1603.42   56.16
   7   8  -7  133.74    5.24
  -7  -8   7  149.92    5.87
   7   9  -7  161.18    6.12
  -7  -9   7  159.55    6.16
   7  10  -7  590.83   20.96
  -7 -10   7  622.10   22.05
   7  11  -7   83.67    3.49
  -7 -11   7   94.46    3.99
   7  12  -7    2.74    1.13
  -7 -12   7    4.69    1.38
   7  13  -7    6.80    1.25
  -7 -13   7    3.15    1.45
   7  14  -7    3.78    1.13
  -7 -14   7    2.72    1.65
   7  15  -7    7.39    1.20
  -7 -15   7    5.60    1.54
   7  16  -7   35.13    1.99
  -7 -16   7   43.22    2.65
   7  17  -7    3.81    1.27
  -7 -17   7    2.83    1.75
   8 -16  -7    6.69    1.79
   8 -15  -7   55.28    2.99
  -8  15   7   54.07    2.52
   8 -14  -7    6.07    1.90
  -8  14   7    6.66    1.34
   8 -13  -7    3.38    1.88
  -8  13   7    2.63    1.31
   8 -12  -7  150.01    5.94
  -8  12   7  144.59    5.62
   8 -11  -7  161.48    6.32
  -8  11   7  160.21    6.10
   8 -10  -7   28.56    2.15
  -8  10   7   33.29    2.09
   8  -9  -7  373.72   13.58
  -8   9   7  361.70   13.12
   8  -8  -7   -1.56    1.56
  -8   8   7    1.25    1.38
   8  -7  -7  622.10   22.14
  -8   7   7  616.67   21.85
   8  -6  -7  665.16   23.62
  -8   6   7  637.06   22.57
   8  -5  -7  385.95   14.01
  -8   5   7  391.85   14.19
   8  -4  -7  353.77   12.92
  -8   4   7  364.88   13.26
   8  -3  -7  336.10   12.28
  -8   3   7  316.38   11.54
   8  -2  -7  209.36    7.95
  -8   2   7  226.04    8.50
   8  -1  -7  633.21   22.55
  -8   1   7  608.05   21.62
   8   0  -7   -0.43    1.84
  -8   0   7   -0.39    1.45
   8   1  -7  622.56   22.16
  -8  -1   7  624.37   22.23
   8   2  -7  219.20    8.29
  -8  -2   7  212.10    7.98
   8   3  -7  333.83   12.24
  -8  -3   7  341.08   12.42
   8   4  -7  356.95   12.99
  -8  -4   7  389.13   14.07
   8   5  -7  396.61   14.35
  -8  -5   7  393.89   14.26
   8   6  -7  654.74   23.25
  -8  -6   7  695.76   24.68
   8   7  -7  626.41   22.28
  -8  -7   7  641.59   22.80
   8   8  -7   -0.57    1.56
  -8  -8   7    0.05    1.47
   8   9  -7  353.09   12.76
  -8  -9   7  325.90   11.88
   8  10  -7   31.48    1.90
  -8 -10   7   20.31    1.79
   8  11  -7  155.11    5.89
  -8 -11   7  115.56    4.69
   8  12  -7  131.22    5.08
  -8 -12   7  144.07    5.69
   8  13  -7    2.70    1.09
  -8 -13   7    2.79    1.52
   8  14  -7    2.74    1.11
  -8 -14   7    5.17    1.86
   8  15  -7   47.09    2.33
  -8 -15   7   51.13    2.90
   8  16  -7    2.18    1.20
  -8 -16   7    4.15    1.93
   8  17  -7   15.30    1.52
   9 -16  -7    5.37    1.88
   9 -15  -7    2.02    1.63
   9 -14  -7    5.80    1.93
  -9  14   7    5.55    1.25
   9 -13  -7   84.38    3.83
  -9  13   7   89.34    3.76
   9 -12  -7   -3.29    1.84
  -9  12   7    1.79    1.38
   9 -11  -7   46.12    2.74
  -9  11   7   49.20    2.58
   9 -10  -7  103.71    4.40
  -9  10   7  107.38    4.42
   9  -9  -7   12.03    2.02
  -9   9   7   15.84    1.59
   9  -8  -7    1.02    1.65
  -9   8   7    1.47    1.31
   9  -7  -7  344.71   12.53
  -9   7   7  348.33   12.67
   9  -6  -7  232.07    8.77
  -9   6   7  222.21    8.36
   9  -5  -7  663.58   23.57
  -9   5   7  652.02   23.09
   9  -4  -7  121.20    5.01
  -9   4   7  133.35    5.28
   9  -3  -7   14.80    1.86
  -9   3   7   15.80    1.79
   9  -2  -7  315.70   11.56
  -9   2   7  328.84   11.94
   9  -1  -7  151.14    6.01
  -9   1   7  141.58    5.62
   9   0  -7   -3.51    1.77
  -9   0   7    0.91    1.47
   9   1  -7  143.68    5.73
  -9  -1   7  145.63    5.73
   9   2  -7  315.24   11.56
  -9  -2   7  329.52   12.03
   9   3  -7   13.21    1.99
  -9  -3   7   13.73    1.77
   9   4  -7  129.02    5.26
  -9  -4   7  128.32    5.21
   9   5  -7  662.22   23.50
  -9  -5   7  676.72   24.02
   9   6  -7  222.28    8.32
  -9  -6   7  219.47    8.23
   9   7  -7  344.48   12.49
  -9  -7   7  337.68   12.31
   9   8  -7    1.65    1.54
  -9  -8   7    3.20    1.52
   9   9  -7   11.67    1.54
  -9  -9   7   14.23    1.72
   9  10  -7   98.49    3.94
  -9 -10   7  104.14    4.35
   9  11  -7   40.27    2.11
  -9 -11   7   40.91    2.40
   9  12  -7   -0.29    1.25
  -9 -12   7    2.65    1.70
   9  13  -7   82.36    3.40
  -9 -13   7   82.58    3.67
   9  14  -7    4.62    1.25
  -9 -14   7    5.98    1.86
   9  15  -7    4.65    1.27
  -9 -15   7    5.14    1.90
   9  16  -7    2.42    1.27
  -9 -16   7    4.28    2.40
  10 -15  -7   18.90    2.04
  10 -14  -7    1.61    1.61
  10 -13  -7    5.53    1.68
  10 -12  -7  271.96    9.97
 -10  12   7  261.99    9.54
  10 -11  -7  258.13    9.52
 -10  11   7  264.48    9.70
  10 -10  -7   65.75    3.26
 -10  10   7   66.18    3.10
  10  -9  -7  273.77   10.04
 -10   9   7  258.81    9.56
  10  -8  -7  185.57    7.12
 -10   8   7  189.35    7.14
  10  -7  -7   57.47    2.95
 -10   7   7   58.52    2.83
  10  -6  -7  334.74   12.19
 -10   6   7  324.54   11.76
  10  -5  -7  305.05   11.24
 -10   5   7  295.98   10.86
  10  -4  -7  237.06    8.95
 -10   4   7  224.00    8.36
  10  -3  -7   12.10    1.77
 -10   3   7   14.16    1.56
  10  -2  -7  141.26    5.67
 -10   2   7  146.00    5.71
  10  -1  -7   -0.50    1.61
 -10   1   7    0.97    1.25
  10   0  -7   -0.82    1.88
 -10   0   7   -0.29    1.34
  10   1  -7   -1.81    1.77
 -10  -1   7    1.70    1.41
  10   2  -7  136.91    5.48
 -10  -2   7  141.30    5.62
  10   3  -7   14.75    1.93
 -10  -3   7   14.53    1.79
  10   4  -7  241.14    9.00
 -10  -4   7  228.90    8.52
  10   5  -7  276.94   10.24
 -10  -5   7  291.00   10.65
  10   6  -7  322.04   11.74
 -10  -6   7  310.03   11.33
  10   7  -7   51.51    2.79
 -10  -7   7   54.50    2.79
  10   8  -7  178.95    6.82
 -10  -8   7  178.16    6.87
  10   9  -7  249.75    9.22
 -10  -9   7  266.75    9.90
  10  10  -7   61.10    2.79
 -10 -10   7   62.96    3.20
  10  11  -7  256.55    9.34
 -10 -11   7  261.08    9.63
  10  12  -7  245.22    8.97
 -10 -12   7  256.77    9.52
  10  13  -7   10.49    1.36
 -10 -13   7    5.58    1.86
  10  14  -7    2.09    1.34
 -10 -14   7    0.48    2.02
  10  15  -7   19.04    1.63
 -10 -15   7   17.11    2.24
  11 -14  -7    1.75    1.65
  11 -13  -7   51.17    2.81
  11 -12  -7    1.13    1.52
  11 -11  -7    9.75    1.75
 -11  11   7    4.80    1.29
  11 -10  -7  143.91    5.67
 -11  10   7  144.68    5.51
  11  -9  -7  107.40    4.49
 -11   9   7  112.32    4.53
  11  -8  -7   20.10    1.93
 -11   8   7   25.09    1.88
  11  -7  -7   60.24    3.10
 -11   7   7   57.20    2.79
  11  -6  -7  230.71    8.61
 -11   6   7  235.47    8.75
  11  -5  -7  692.36   24.54
 -11   5   7  693.95   24.54
  11  -4  -7  572.70   20.42
 -11   4   7  540.97   19.31
  11  -3  -7   14.82    2.02
 -11   3   7   17.88    1.79
  11  -2  -7   40.32    2.65
 -11   2   7   40.41    2.27
  11  -1  -7   -2.65    1.68
 -11   1   7    2.33    1.45
  11   0  -7   -2.18    1.61
 -11   0   7    1.41    1.34
  11   1  -7    0.50    1.77
 -11  -1   7    5.01    1.38
  11   2  -7   44.51    2.63
 -11  -2   7   44.69    2.49
  11   3  -7   16.32    2.02
 -11  -3   7   17.18    1.70
  11   4  -7  564.77   20.12
 -11  -4   7  556.15   19.78
  11   5  -7  691.91   24.48
 -11  -5   7  684.20   24.23
  11   6  -7  223.21    8.34
 -11  -6   7  227.77    8.48
  11   7  -7   50.20    2.65
 -11  -7   7   55.07    2.79
  11   8  -7   22.96    1.99
 -11  -8   7   18.99    2.04
  11   9  -7  101.06    4.33
 -11  -9   7   98.77    4.19
  11  10  -7  128.34    5.05
 -11 -10   7  124.40    5.01
  11  11  -7    5.58    1.22
 -11 -11   7    3.10    1.77
  11  12  -7    0.68    1.22
 -11 -12   7    1.70    1.65
  11  13  -7   50.70    2.49
 -11 -13   7   47.66    2.70
  11  14  -7    2.42    1.38
 -11 -14   7    2.20    2.04
  12 -12  -7    2.33    1.50
  12 -11  -7   10.58    1.63
  12 -10  -7   11.44    1.72
  12  -9  -7   22.53    2.11
 -12   9   7   16.88    1.59
  12  -8  -7   -1.75    1.68
 -12   8   7    0.61    1.41
  12  -7  -7  152.70    6.01
 -12   7   7  151.46    5.89
  12  -6  -7  165.03    6.39
 -12   6   7  166.82    6.41
  12  -5  -7   76.04    3.47
 -12   5   7   75.63    3.38
  12  -4  -7  478.65   17.11
 -12   4   7  491.34   17.52
  12  -3  -7    8.00    1.72
 -12   3   7    8.18    1.41
  12  -2  -7  113.68    4.83
 -12   2   7  114.06    4.62
  12  -1  -7  216.43    8.09
 -12   1   7  211.65    7.95
  12   0  -7   -1.36    1.79
 -12   0   7   -2.02    1.43
  12   1  -7  202.54    7.71
 -12  -1   7  201.61    7.61
  12   2  -7  107.79    4.46
 -12  -2   7  115.45    4.74
  12   3  -7    6.41    1.79
 -12  -3   7    6.48    1.63
  12   4  -7  482.05   17.27
 -12  -4   7  500.40   17.90
  12   5  -7   69.46    3.26
 -12  -5   7   74.36    3.49
  12   6  -7  165.17    6.44
 -12  -6   7  174.03    6.78
  12   7  -7  154.74    6.10
 -12  -7   7  152.61    6.01
  12   8  -7   -0.84    1.79
 -12  -8   7   -0.05    1.70
  12   9  -7   15.14    2.13
 -12  -9   7   16.88    2.09
  12  10  -7    5.60    1.70
 -12 -10   7    5.92    1.77
  12  11  -7   14.12    1.50
 -12 -11   7   11.88    1.95
  12  12  -7    2.88    1.20
 -12 -12   7    3.29    1.90
  13 -11  -7   15.25    1.75
  13 -10  -7    1.77    1.72
  13  -9  -7    9.84    1.95
  13  -8  -7   11.38    1.61
  13  -7  -7   26.33    2.22
 -13   7   7   30.19    1.93
  13  -6  -7   -2.06    1.79
 -13   6   7    1.00    1.41
  13  -5  -7  237.74    8.84
 -13   5   7  228.90    8.48
  13  -4  -7  145.52    5.71
 -13   4   7  145.57    5.62
  13  -3  -7  103.09    4.33
 -13   3   7  106.04    4.35
  13  -2  -7   49.07    2.76
 -13   2   7   53.96    2.65
  13  -1  -7   12.42    1.99
 -13   1   7   12.01    1.38
  13   0  -7   -1.59    1.84
 -13   0   7    3.04    1.50
  13   1  -7   10.47    1.65
 -13  -1   7   10.13    1.56
  13   2  -7   51.99    2.86
 -13  -2   7   48.66    2.63
  13   3  -7  105.97    4.42
 -13  -3   7  103.77    4.35
  13   4  -7  138.72    5.51
 -13  -4   7  144.16    5.67
  13   5  -7  236.83    8.86
 -13  -5   7  218.97    8.18
  13   6  -7   -1.07    1.79
 -13  -6   7    2.70    1.61
  13   7  -7   25.36    2.24
 -13  -7   7   21.42    1.93
  13   8  -7   13.08    1.93
 -13  -8   7    8.73    1.77
  13   9  -7    7.34    1.86
 -13  -9   7    6.39    1.90
  13  10  -7    2.06    1.79
 -13 -10   7    2.54    1.68
  13  11  -7   12.90    1.59
 -13 -11   7    8.05    1.95
  14  -8  -7   53.15    2.81
  14  -7  -7    1.97    1.54
  14  -6  -7   77.44    3.54
  14  -5  -7    1.50    1.75
  14  -4  -7   68.19    3.29
 -14   4   7   65.93    2.99
  14  -3  -7   22.64    2.13
 -14   3   7   19.56    1.77
  14  -2  -7   56.20    2.99
 -14   2   7   52.94    2.63
  14  -1  -7    0.88    1.70
 -14   1   7   -0.54    1.41
  14   0  -7    1.36    1.81
 -14   0   7    2.81    1.52
  14   1  -7   -1.65    1.81
 -14  -1   7    1.75    1.45
  14   2  -7   54.46    2.86
 -14  -2   7   55.34    2.88
  14   3  -7   23.86    2.11
 -14  -3   7   22.41    2.06
  14   4  -7   66.52    3.22
 -14  -4   7   64.84    3.10
  14   5  -7    2.33    1.86
 -14  -5   7    2.04    1.52
  14   6  -7   73.02    3.40
 -14  -6   7   71.82    3.42
  14   7  -7    4.06    1.84
 -14  -7   7    2.22    1.75
  14   8  -7   56.61    3.01
 -14  -8   7   54.48    2.83
  14   9  -7   13.01    2.15
  15  -5  -7   32.77    2.13
  15  -4  -7  117.51    4.67
  15  -3  -7   35.54    2.15
  15  -2  -7   95.82    4.03
  15  -1  -7   26.56    2.13
  15   0  -7    0.59    1.45
  15   1  -7   20.37    1.84
  15   2  -7   91.22    3.92
 -15  -2   7  107.20    4.46
  15   3  -7   34.29    2.42
 -15  -3   7   35.65    2.20
  15   4  -7  120.73    4.92
 -15  -4   7  124.06    4.96
  15   5  -7   27.33    2.20
 -15  -5   7   35.20    2.22
   9   5   8    3.33    1.61
   9   4   8    7.50    1.61
   9   3   8   64.91    2.97
   9   2   8  127.48    4.96
   9   1   8    3.78    1.63
   9   0   8   20.22    1.77
   9  -1   8    2.95    1.36
   9  -2   8  127.48    4.99
   9  -3   8   61.80    2.81
   9  -4   8    8.18    1.54
   9  -5   8   -1.31    1.41
  -8  -8  -8   20.76    1.50
   8   8   8   19.99    1.84
  -8  -7  -8   16.93    1.41
   8   7   8   19.40    1.86
  -8  -6  -8  175.75    6.53
   8   6   8  178.84    6.78
  -8  -5  -8   12.71    1.31
   8   5   8   16.20    1.81
  -8  -4  -8   44.74    2.20
   8   4   8   41.68    2.29
  -8  -3  -8    1.88    1.11
   8   3   8    2.63    1.36
  -8  -2  -8    1.45    1.13
   8   2   8    3.60    1.36
  -8  -1  -8    1.02    1.09
   8   1   8   -0.66    1.56
  -8   0  -8   30.55    1.77
   8   0   8   32.75    2.11
  -8   1  -8    1.13    1.09
   8  -1   8    1.29    1.36
  -8   2  -8    0.79    1.02
   8  -2   8    0.45    1.54
   8  -3   8   -0.23    1.41
   8  -4   8   42.81    2.36
   8  -5   8    9.43    1.45
   8  -6   8  179.97    6.78
   8  -7   8   22.35    1.68
   8  -8   8   22.23    1.68
  -7 -10  -8    0.11    1.25
   7  10   8    1.20    1.52
  -7  -9  -8   24.11    1.59
   7   9   8   21.92    1.79
  -7  -8  -8   74.38    3.13
   7   8   8   72.48    3.24
  -7  -7  -8   14.60    1.31
   7   7   8   11.67    1.54
  -7  -6  -8    3.83    1.13
   7   6   8    2.09    1.54
  -7  -5  -8  107.04    4.24
   7   5   8  103.57    4.24
  -7  -4  -8   24.57    1.65
   7   4   8   23.66    1.97
  -7  -3  -8   82.90    3.47
   7   3   8   79.00    3.44
  -7  -2  -8   49.54    2.31
   7   2   8   50.72    2.63
  -7  -1  -8   24.57    1.65
   7   1   8   20.56    1.84
  -7   0  -8   -0.88    1.09
   7   0   8   -1.34    1.47
  -7   1  -8   26.47    1.68
   7  -1   8   23.03    1.81
  -7   2  -8   47.03    2.24
   7  -2   8   48.98    2.47
  -7   3  -8   88.61    3.60
   7  -3   8   87.25    3.67
  -7   4  -8   25.65    1.61
   7  -4   8   24.97    2.06
  -7   5  -8  108.24    4.28
   7  -5   8  108.06    4.31
   7  -6   8    4.53    1.59
   7  -7   8   12.58    1.45
   7  -8   8   74.34    3.22
   7  -9   8   24.88    1.75
   7 -10   8    0.68    1.56
  -6 -12  -8    1.38    1.31
   6  12   8    0.11    1.81
  -6 -11  -8   32.79    1.88
   6  11   8   27.49    2.04
  -6 -10  -8   39.28    2.09
   6  10   8   36.69    2.29
  -6  -9  -8   87.48    3.58
   6   9   8   85.05    3.65
  -6  -8  -8   -1.59    1.02
   6   8   8    1.77    1.50
  -6  -7  -8   13.24    1.34
   6   7   8   13.76    1.65
  -6  -6  -8   10.43    1.27
   6   6   8    8.63    1.61
  -6  -5  -8   14.96    1.38
   6   5   8   16.23    1.72
  -6  -4  -8  254.05    9.29
   6   4   8  258.81    9.47
  -6  -3  -8    3.04    1.09
   6   3   8    2.33    1.36
  -6  -2  -8   74.81    3.20
   6   2   8   89.52    3.85
  -6  -1  -8   74.20    3.20
   6   1   8   77.10    3.38
  -6   0  -8    0.39    1.13
   6   0   8   -1.65    1.47
  -6   1  -8   69.98    3.04
   6  -1   8   76.15    3.35
  -6   2  -8   73.36    3.15
   6  -2   8   81.90    3.60
  -6   3  -8    1.16    1.11
   6  -3   8    4.51    1.43
  -6   4  -8  254.96    9.31
   6  -4   8  277.40   10.20
  -6   5  -8   16.84    1.36
   6  -5   8   14.94    1.59
  -6   6  -8   11.15    1.27
   6  -6   8    9.47    1.63
  -6   7  -8   17.09    1.43
   6  -7   8   18.77    1.77
  -6   8  -8    0.00    0.79
   6  -8   8    2.13    1.61
   6  -9   8  101.49    4.17
   6 -10   8   40.66    2.20
   6 -11   8   37.62    2.18
   6 -12   8   -0.54    1.63
  -5 -13  -8   46.41    2.36
   5  13   8   34.15    2.24
  -5 -12  -8  346.52   12.42
   5  12   8  370.09   13.33
  -5 -11  -8   31.00    1.84
   5  11   8   31.43    2.13
  -5 -10  -8  174.46    6.53
   5  10   8  180.56    6.82
  -5  -9  -8   38.39    2.02
   5   9   8   32.75    2.11
  -5  -8  -8    9.31    1.22
   5   8   8    9.72    1.52
  -5  -7  -8  127.57    4.94
   5   7   8  126.73    4.99
  -5  -6  -8    4.74    1.11
   5   6   8    3.40    1.54
  -5  -5  -8   39.93    2.11
   5   5   8   37.05    2.24
  -5  -4  -8  102.51    4.10
   5   4   8  108.87    4.40
  -5  -3  -8    2.58    1.13
   5   3   8    2.81    1.59
  -5  -2  -8   35.24    1.97
   5   2   8   39.05    2.31
  -5  -1  -8   21.94    1.61
   5   1   8   18.11    1.99
  -5   0  -8  494.96   17.63
   5   0   8  519.44   18.52
  -5   1  -8   20.37    1.56
   5  -1   8   16.97    1.68
  -5   2  -8   33.38    1.95
   5  -2   8   34.20    2.15
  -5   3  -8    3.51    1.18
   5  -3   8    2.06    1.45
  -5   4  -8  105.61    4.22
   5  -4   8  111.34    4.60
  -5   5  -8   40.36    2.13
   5  -5   8   37.80    2.27
  -5   6  -8    4.62    1.16
   5  -6   8    6.75    1.63
  -5   7  -8  138.59    5.33
   5  -7   8  145.70    5.67
  -5   8  -8    9.72    1.22
   5  -8   8   12.58    1.75
  -5   9  -8   36.22    2.02
   5  -9   8   37.44    2.29
  -5  10  -8  210.93    7.80
   5 -10   8  193.79    7.25
   5 -11   8   29.87    1.97
   5 -12   8  389.81   13.98
   5 -13   8   53.80    2.70
  -4 -14  -8   18.81    1.70
   4  14   8   17.68    2.09
  -4 -13  -8   17.04    1.47
   4  13   8   18.58    2.02
  -4 -12  -8  117.69    4.62
   4  12   8  113.97    4.53
  -4 -11  -8   16.66    1.41
   4  11   8   17.79    1.68
  -4 -10  -8    3.65    1.11
   4  10   8    4.31    1.50
  -4  -9  -8    2.52    1.11
   4   9   8   -0.59    1.41
  -4  -8  -8   56.88    2.61
   4   8   8   61.98    2.88
  -4  -7  -8   12.58    1.38
   4   7   8   13.39    1.65
  -4  -6  -8   32.07    1.86
   4   6   8   29.96    2.11
  -4  -5  -8   74.24    3.24
   4   5   8   72.18    3.24
  -4  -4  -8    3.35    1.20
   4   4   8    0.82    1.27
  -4  -3  -8    2.61    1.16
   4   3   8    0.23    1.25
  -4  -2  -8    9.99    1.27
   4   2   8    8.77    1.34
  -4  -1  -8   54.44    2.58
   4   1   8   49.63    2.56
  -4   0  -8   18.74    1.52
   4   0   8   18.74    1.68
  -4   1  -8   56.88    2.67
   4  -1   8   54.91    2.74
  -4   2  -8    9.36    1.34
   4  -2   8   12.67    1.63
  -4   3  -8    2.09    1.07
   4  -3   8    1.36    1.41
  -4   4  -8    2.02    1.13
   4  -4   8    2.76    1.56
  -4   5  -8   71.62    3.08
   4  -5   8   76.40    3.42
  -4   6  -8   30.12    1.88
   4  -6   8   30.71    2.13
  -4   7  -8   14.07    1.34
   4  -7   8   11.13    1.70
  -4   8  -8   65.81    2.88
   4  -8   8   57.41    2.83
  -4   9  -8    2.99    1.20
   4  -9   8    1.20    1.47
  -4  10  -8    5.01    1.20
   4 -10   8    7.61    1.59
  -4  11  -8   22.19    1.52
   4 -11   8   24.88    1.88
   4 -12   8  120.68    4.94
   4 -13   8   23.25    2.04
   4 -14   8   20.83    2.11
  -3 -14  -8  709.13   25.00
   3  14   8  733.38   25.88
  -3 -13  -8   40.20    2.15
   3  13   8   38.82    2.40
  -3 -12  -8  646.58   22.84
   3  12   8  632.30   22.39
  -3 -11  -8    1.88    1.11
   3  11   8    1.16    1.43
  -3 -10  -8  277.62   10.09
   3  10   8  273.09    9.97
  -3  -9  -8   72.91    3.13
   3   9   8   73.09    3.26
  -3  -8  -8    1.25    1.16
   3   8   8    1.38    1.45
  -3  -7  -8   79.73    3.33
   3   7   8   80.43    3.49
  -3  -6  -8   94.07    3.88
   3   6   8  104.64    4.31
  -3  -5  -8    3.85    1.20
   3   5   8    5.80    1.52
  -3  -4  -8    7.07    1.29
   3   4   8    6.46    1.56
  -3  -3  -8   53.46    2.54
   3   3   8   54.75    2.58
  -3  -2  -8   -0.32    1.04
   3   2   8    1.31    1.29
  -3  -1  -8   30.41    1.79
   3   1   8   26.92    1.90
  -3   0  -8    2.47    1.18
   3   0   8    0.48    1.36
  -3   1  -8   28.26    1.84
   3  -1   8   31.71    2.18
  -3   2  -8    2.52    1.18
   3  -2   8   -0.41    1.41
  -3   3  -8   55.52    2.58
   3  -3   8   58.45    2.79
  -3   4  -8    6.57    1.25
   3  -4   8    7.68    1.72
  -3   5  -8    5.98    1.31
   3  -5   8    5.39    1.54
  -3   6  -8   96.23    3.92
   3  -6   8  103.93    4.35
  -3   7  -8   80.88    3.44
   3  -7   8   83.08    3.58
  -3   8  -8    1.90    1.16
   3  -8   8    1.22    1.50
  -3   9  -8   72.61    3.17
   3  -9   8   73.25    3.31
  -3  10  -8  271.51    9.88
   3 -10   8  284.42   10.40
  -3  11  -8   -0.86    1.09
   3 -11   8    1.16    1.43
  -3  12  -8  627.09   22.14
   3 -12   8  675.59   23.89
   3 -13   8   44.99    2.52
   3 -14   8  779.16   27.42
  -2 -15  -8  146.99    5.60
   2  15   8  156.40    6.03
  -2 -14  -8   82.52    3.49
   2  14   8   87.93    3.76
  -2 -13  -8    2.83    1.29
   2  13   8    7.09    1.68
  -2 -12  -8    0.86    1.11
   2  12   8    1.25    1.47
  -2 -11  -8    2.63    1.11
   2  11   8    3.69    1.43
  -2 -10  -8   18.65    1.50
   2  10   8   14.87    1.61
  -2  -9  -8   22.21    1.59
   2   9   8   21.78    1.81
  -2  -8  -8   12.37    1.34
   2   8   8   11.99    1.56
  -2  -7  -8    0.68    1.13
   2   7   8   -2.95    1.50
  -2  -6  -8  593.10   21.03
   2   6   8  571.34   20.28
  -2  -5  -8  247.48    9.11
   2   5   8  259.49    9.61
  -2  -4  -8   19.85    1.63
   2   4   8   19.31    1.68
  -2  -3  -8  226.41    8.43
   2   3   8  210.16    7.89
  -2  -2  -8  134.28    5.26
   2   2   8  126.78    5.12
  -2  -1  -8   32.48    1.95
   2   1   8   30.19    1.99
  -2   0  -8   16.77    1.54
   2   0   8   17.68    1.65
  -2   1  -8   33.65    2.09
   2  -1   8   27.47    2.02
  -2   2  -8  130.43    5.10
   2  -2   8  126.80    4.94
  -2   3  -8  222.60    8.29
   2  -3   8  215.28    8.05
  -2   4  -8   18.58    1.54
   2  -4   8   22.19    1.93
  -2   5  -8  255.41    9.41
   2  -5   8  259.49    9.56
  -2   6  -8  583.58   20.74
   2  -6   8  596.04   21.21
  -2   7  -8   -0.07    1.22
   2  -7   8    1.25    1.41
  -2   8  -8   10.67    1.34
   2  -8   8   11.63    1.75
  -2   9  -8   23.48    1.65
   2  -9   8   24.36    1.81
  -2  10  -8   15.93    1.45
   2 -10   8   16.05    1.77
  -2  11  -8    3.08    1.18
   2 -11   8    1.09    1.52
  -2  12  -8    1.70    1.20
   2 -12   8    1.09    1.36
  -2  13  -8    6.28    1.25
   2 -13   8    5.26    1.43
  -2  14  -8   98.63    3.88
   2 -14   8   88.30    3.72
   2 -15   8  154.47    5.92
  -1 -15  -8   37.96    2.06
   1  15   8   33.86    2.24
  -1 -14  -8  108.51    4.28
   1  14   8  108.58    4.42
  -1 -13  -8   48.07    2.36
   1  13   8   48.32    2.65
  -1 -12  -8    0.50    1.16
   1  12   8   -1.11    1.43
  -1 -11  -8    2.70    1.18
   1  11   8    3.81    1.43
  -1 -10  -8   12.74    1.41
   1  10   8   16.75    1.65
  -1  -9  -8    3.69    1.07
   1   9   8    4.01    1.36
  -1  -8  -8   99.56    4.08
   1   8   8   95.84    4.06
  -1  -7  -8  230.26    8.48
   1   7   8  238.42    8.79
  -1  -6  -8  214.98    8.00
   1   6   8  235.24    8.77
  -1  -5  -8   65.63    3.01
   1   5   8   68.35    3.10
  -1  -4  -8   15.18    1.56
   1   4   8   17.84    1.70
  -1  -3  -8   99.13    4.10
   1   3   8   97.07    4.12
  -1  -2  -8   16.07    1.59
   1   2   8   13.94    1.61
  -1  -1  -8   16.66    1.63
   1   1   8   20.94    1.79
  -1   0  -8  108.67    4.37
   1   0   8  102.30    4.33
  -1   1  -8   21.58    1.68
   1  -1   8   22.37    1.70
  -1   2  -8   13.73    1.50
   1  -2   8   11.20    1.59
  -1   3  -8   97.90    4.06
   1  -3   8   95.71    4.10
  -1   4  -8   17.36    1.59
   1  -4   8   15.48    1.56
  -1   5  -8   70.07    3.15
   1  -5   8   61.55    2.95
  -1   6  -8  225.45    8.39
   1  -6   8  264.71    9.79
  -1   7  -8  230.03    8.50
   1  -7   8  234.56    8.70
  -1   8  -8   99.38    4.01
   1  -8   8   98.92    4.19
  -1   9  -8    4.99    1.18
   1  -9   8    3.04    1.63
  -1  10  -8   12.85    1.38
   1 -10   8   14.28    1.70
  -1  11  -8    2.02    1.20
   1 -11   8    4.71    1.41
  -1  12  -8    2.47    1.11
   1 -12   8    1.79    1.59
  -1  13  -8   52.19    2.47
   1 -13   8   53.35    2.74
  -1  14  -8  104.00    4.12
   1 -14   8  107.67    4.42
  -1  15  -8   48.36    2.24
   1 -15   8   45.80    2.42
   0 -16  -8   35.13    1.99
   0  16   8   32.75    2.11
   0 -15  -8    8.52    1.45
   0  15   8    9.90    1.59
   0 -14  -8   81.50    3.44
   0  14   8   86.07    3.72
   0 -13  -8   -0.14    1.16
   0  13   8    0.36    1.52
   0 -12  -8   30.35    1.86
   0  12   8   31.50    2.04
   0 -11  -8    2.97    1.18
   0  11   8    2.99    1.45
   0 -10  -8   26.56    1.72
   0  10   8   20.67    1.72
   0  -9  -8   63.09    2.86
   0   9   8   72.25    3.33
   0  -8  -8  139.06    5.37
   0   8   8  153.41    5.89
   0  -7  -8   20.78    1.65
   0   7   8   16.32    1.72
   0  -6  -8   -0.48    1.20
   0   6   8    0.43    1.20
   0  -5  -8  216.95    8.14
   0   5   8  201.18    7.50
   0  -4  -8  137.43    5.37
   0   4   8  143.41    5.67
   0  -3  -8  319.32   11.65
   0   3   8  310.03   11.29
   0  -2  -8  254.73    9.41
   0   2   8  270.60    9.93
   0  -1  -8  445.56   15.95
   0   1   8  436.72   15.73
   0   0  -8  281.70   10.31
   0   0   8  277.17   10.18
   0   1  -8  450.09   16.14
   0  -1   8  454.17   16.23
   0   2  -8  260.40    9.61
   0  -2   8  263.12    9.72
   0   3  -8  325.90   11.83
   0  -3   8  295.07   10.83
   0   4  -8  149.46    5.76
   0  -4   8  147.45    5.71
   0   5  -8  215.87    8.02
   0  -5   8  201.25    7.59
   0   6  -8   -2.09    1.18
   0  -6   8   -1.47    1.20
   0   7  -8   18.81    1.54
   0  -7   8   15.55    1.63
   0   8  -8  135.89    5.28
   0  -8   8  138.70    5.44
   0   9  -8   60.37    2.79
   0  -9   8   64.88    3.13
   0  10  -8   34.06    2.02
   0 -10   8   26.63    2.02
   0  11  -8    1.95    1.13
   0 -11   8    2.27    1.47
   0  12  -8   32.54    1.90
   0 -12   8   38.94    2.52
   0  13  -8    0.14    1.13
   0 -13   8   -1.79    1.70
   0  14  -8   93.26    3.81
   0 -14   8  104.75    4.49
   0  15  -8    8.59    1.27
   0 -15   8    5.69    1.56
   0 -16   8   39.14    2.36
   1 -16  -8   51.65    2.79
  -1  16   8   57.63    2.81
   1 -15  -8    9.97    1.79
  -1  15   8    9.09    1.50
   1 -14  -8  178.63    6.78
  -1  14   8  181.17    6.84
   1 -13  -8   49.34    2.58
  -1  13   8   51.65    2.61
   1 -12  -8    0.52    1.43
  -1  12   8   -1.29    1.36
   1 -11  -8   28.69    2.04
  -1  11   8   25.56    1.97
   1 -10  -8   76.15    3.47
  -1  10   8   74.31    3.35
   1  -9  -8  180.58    6.91
  -1   9   8  142.69    5.53
   1  -8  -8   84.78    3.76
  -1   8   8   97.25    4.08
   1  -7  -8    2.95    1.43
  -1   7   8    0.68    1.31
   1  -6  -8  365.33   13.26
  -1   6   8  353.09   12.71
   1  -5  -8  271.28    9.97
  -1   5   8  270.83   10.02
   1  -4  -8   99.54    4.12
  -1   4   8   97.70    4.12
   1  -3  -8   22.30    1.72
  -1   3   8   22.80    1.84
   1  -2  -8    7.00    1.38
  -1   2   8    8.61    1.61
   1  -1  -8    3.17    1.18
  -1   1   8    2.79    1.52
   1   0  -8   36.85    2.15
  -1   0   8   42.79    2.27
   1   1  -8    3.35    1.16
  -1  -1   8    2.74    1.47
   1   2  -8    9.72    1.47
  -1  -2   8    7.14    1.63
   1   3  -8   26.52    1.84
  -1  -3   8   23.00    1.86
   1   4  -8   95.41    3.99
  -1  -4   8   95.53    4.10
   1   5  -8  289.86   10.63
  -1  -5   8  267.65    9.79
   1   6  -8  344.25   12.51
  -1  -6   8  337.45   12.24
   1   7  -8   -0.50    1.29
  -1  -7   8    1.31    1.52
   1   8  -8   78.57    3.44
  -1  -8   8   87.80    3.83
   1   9  -8  185.04    6.93
  -1  -9   8  179.97    6.80
   1  10  -8   85.35    3.58
  -1 -10   8   71.23    3.26
   1  11  -8   27.24    1.68
  -1 -11   8   22.03    1.84
   1  12  -8   -1.31    1.16
  -1 -12   8   -1.13    1.29
   1  13  -8   51.33    2.45
  -1 -13   8   47.12    2.45
   1  14  -8  182.82    6.82
  -1 -14   8  183.66    6.89
   1  15  -8   11.17    1.31
  -1 -15   8    8.68    1.61
   1  16  -8   52.42    2.47
  -1 -16   8   55.05    2.76
   2 -16  -8    4.53    1.88
  -2  16   8    2.38    1.56
   2 -15  -8    2.49    1.77
  -2  15   8    1.88    1.41
   2 -14  -8   19.08    1.84
  -2  14   8   17.68    1.70
   2 -13  -8   66.81    3.29
  -2  13   8   68.71    3.13
   2 -12  -8   24.34    2.02
  -2  12   8   28.46    1.95
   2 -11  -8   17.63    1.84
  -2  11   8   13.01    1.59
   2 -10  -8   23.59    2.22
  -2  10   8   26.67    1.93
   2  -9  -8  210.72    8.00
  -2   9   8  187.20    7.14
   2  -8  -8   54.73    2.92
  -2   8   8   50.33    2.56
   2  -7  -8   14.96    1.81
  -2   7   8   14.62    1.56
   2  -6  -8   -2.79    1.68
  -2   6   8    0.48    1.29
   2  -5  -8   59.99    3.10
  -2   5   8   64.95    2.97
   2  -4  -8   10.09    1.63
  -2   4   8   10.29    1.54
   2  -3  -8  354.91   12.87
  -2   3   8  266.52    9.88
   2  -2  -8  433.32   15.57
  -2   2   8  448.96   16.16
   2  -1  -8   31.28    1.97
  -2   1   8   31.37    1.93
   2   0  -8  920.35   32.43
  -2   0   8  866.41   30.55
   2   1  -8   28.92    1.97
  -2  -1   8   32.82    2.22
   2   2  -8  417.46   15.03
  -2  -2   8  442.84   15.86
   2   3  -8  251.56    9.25
  -2  -3   8  274.90   10.13
   2   4  -8    8.63    1.27
  -2  -4   8    7.82    1.59
   2   5  -8   56.75    2.70
  -2  -5   8   62.71    3.04
   2   6  -8   -0.16    1.18
  -2  -6   8    1.29    1.54
   2   7  -8   10.02    1.41
  -2  -7   8   11.65    1.63
   2   8  -8   60.69    2.83
  -2  -8   8   56.18    2.81
   2   9  -8  206.89    7.71
  -2  -9   8  206.62    7.75
   2  10  -8   20.40    1.59
  -2 -10   8   25.04    1.86
   2  11  -8   14.82    1.52
  -2 -11   8   19.24    1.88
   2  12  -8   25.86    1.63
  -2 -12   8   27.74    2.02
   2  13  -8   59.67    2.72
  -2 -13   8   68.74    3.15
   2  14  -8   19.54    1.54
  -2 -14   8   21.01    1.93
   2  15  -8    2.40    1.13
  -2 -15   8   -0.07    1.65
   2  16  -8    2.92    1.18
  -2 -16   8    4.78    1.61
   3 -16  -8    4.60    1.88
  -3  16   8    3.26    1.43
   3 -15  -8   -0.88    1.84
  -3  15   8   -0.16    1.52
   3 -14  -8   73.29    3.47
  -3  14   8   74.86    3.26
   3 -13  -8   22.35    2.06
  -3  13   8   27.20    1.90
   3 -12  -8    4.46    1.81
  -3  12   8    3.90    1.41
   3 -11  -8  140.49    5.64
  -3  11   8  133.40    5.26
   3 -10  -8  260.17    9.65
  -3  10   8  255.87    9.38
   3  -9  -8   37.17    2.33
  -3   9   8   39.41    2.27
   3  -8  -8   47.39    2.76
  -3   8   8   49.16    2.49
   3  -7  -8    1.88    1.81
  -3   7   8    2.86    1.52
   3  -6  -8    7.55    1.68
  -3   6   8   13.28    1.59
   3  -5  -8   58.34    2.99
  -3   5   8   61.21    2.83
   3  -4  -8    9.43    1.75
  -3   4   8   11.94    1.47
   3  -3  -8    7.07    1.84
  -3   3   8    9.93    1.45
   3  -2  -8  233.66    8.77
  -3   2   8  248.84    9.18
   3  -1  -8    9.59    1.72
  -3   1   8    8.00    1.56
   3   0  -8  262.44    9.75
  -3   0   8  257.91    9.56
   3   1  -8   10.09    1.36
  -3  -1   8   12.22    1.59
   3   2  -8  238.64    8.82
  -3  -2   8  234.34    8.73
   3   3  -8    9.22    1.41
  -3  -3   8   10.88    1.68
   3   4  -8    9.77    1.41
  -3  -4   8   10.95    1.59
   3   5  -8   57.50    2.74
  -3  -5   8   59.13    2.95
   3   6  -8   12.87    1.43
  -3  -6   8    9.86    1.54
   3   7  -8    3.22    1.25
  -3  -7   8    2.09    1.45
   3   8  -8   46.82    2.33
  -3  -8   8   45.42    2.45
   3   9  -8   41.45    2.20
  -3  -9   8   37.14    2.24
   3  10  -8  232.52    8.59
  -3 -10   8  247.03    9.13
   3  11  -8  131.33    5.08
  -3 -11   8  130.59    5.21
   3  12  -8    4.28    1.22
  -3 -12   8    1.88    1.52
   3  13  -8   28.76    1.88
  -3 -13   8   23.21    1.90
   3  14  -8   74.04    3.13
  -3 -14   8   74.49    3.38
   3  15  -8    2.74    1.18
  -3 -15   8    3.72    1.65
   3  16  -8    4.90    1.22
  -3 -16   8    7.32    1.59
   4 -16  -8   46.21    2.72
  -4  16   8   44.42    2.38
   4 -15  -8   -1.20    1.54
  -4  15   8   -1.81    1.54
   4 -14  -8   30.12    2.33
  -4  14   8   29.05    1.97
   4 -13  -8   44.83    2.72
  -4  13   8   45.01    2.38
   4 -12  -8    2.36    1.90
  -4  12   8    0.09    1.38
   4 -11  -8    7.66    1.65
  -4  11   8    7.84    1.47
   4 -10  -8   60.96    3.17
  -4  10   8   59.45    2.88
   4  -9  -8   14.03    2.02
  -4   9   8   16.93    1.63
   4  -8  -8  460.52   16.52
  -4   8   8  474.11   17.00
   4  -7  -8  162.43    6.32
  -4   7   8  162.81    6.30
   4  -6  -8  312.75   11.49
  -4   6   8  312.30   11.33
   4  -5  -8   48.27    2.83
  -4   5   8   44.76    2.47
   4  -4  -8  656.10   23.30
  -4   4   8  648.17   23.03
   4  -3  -8   87.43    3.90
  -4   3   8   84.74    3.65
   4  -2  -8  279.21   10.33
  -4   2   8  276.94   10.15
   4  -1  -8  166.46    6.46
  -4   1   8  171.47    6.59
   4   0  -8  510.15   18.29
  -4   0   8  532.36   18.99
   4   1  -8  158.21    6.16
  -4  -1   8  166.78    6.44
   4   2  -8  261.08    9.63
  -4  -2   8  273.32   10.11
   4   3  -8   81.50    3.54
  -4  -3   8   86.80    3.74
   4   4  -8  642.95   22.82
  -4  -4   8  643.18   22.87
   4   5  -8   49.22    2.49
  -4  -5   8   47.46    2.47
   4   6  -8  303.46   11.06
  -4  -6   8  299.61   10.95
   4   7  -8  147.29    5.69
  -4  -7   8  154.97    6.01
   4   8  -8  481.59   17.18
  -4  -8   8  447.14   16.02
   4   9  -8   19.51    1.59
  -4  -9   8   17.09    1.75
   4  10  -8   53.46    2.61
  -4 -10   8   60.62    2.86
   4  11  -8    4.69    1.16
  -4 -11   8    5.71    1.54
   4  12  -8    1.47    1.18
  -4 -12   8   -0.36    1.50
   4  13  -8   39.43    2.06
  -4 -13   8   42.88    2.38
   4  14  -8   28.06    1.75
  -4 -14   8   26.11    2.02
   4  15  -8   -0.32    1.16
  -4 -15   8    1.02    1.52
   4  16  -8   46.41    2.29
  -4 -16   8   50.97    2.65
   5 -16  -8   16.79    2.11
  -5  16   8   13.24    1.59
   5 -15  -8  371.45   13.39
  -5  15   8  363.29   13.03
   5 -14  -8   49.07    2.81
  -5  14   8   48.14    2.47
   5 -13  -8    1.79    1.86
  -5  13   8    1.86    1.50
   5 -12  -8   14.19    2.04
  -5  12   8   15.95    1.59
   5 -11  -8   54.48    2.99
  -5  11   8   57.16    2.76
   5 -10  -8  299.15   10.95
  -5  10   8  288.05   10.49
   5  -9  -8  340.63   12.42
  -5   9   8  340.63   12.40
   5  -8  -8   77.98    3.58
  -5   8   8   85.17    3.69
   5  -7  -8   99.83    4.26
  -5   7   8   96.50    3.94
   5  -6  -8  203.95    7.80
  -5   6   8  207.21    7.80
   5  -5  -8   32.02    2.40
  -5   5   8   31.77    2.06
   5  -4  -8  129.52    5.30
  -5   4   8  141.64    5.48
   5  -3  -8 1133.84   39.86
  -5   3   8 1097.12   38.55
   5  -2  -8   18.13    1.97
  -5   2   8   22.82    1.95
   5  -1  -8  385.50   13.98
  -5   1   8  395.70   14.26
   5   0  -8   95.16    4.17
  -5   0   8  100.15    4.24
   5   1  -8  369.18   13.39
  -5  -1   8  381.42   13.80
   5   2  -8   17.52    1.79
  -5  -2   8   16.02    1.68
   5   3  -8 1668.46   58.38
  -5  -3   8 1104.60   38.87
   5   4  -8  126.42    5.01
  -5  -4   8  130.81    5.17
   5   5  -8   28.03    1.86
  -5  -5   8   28.94    2.04
   5   6  -8  203.76    7.64
  -5  -6   8  198.53    7.50
   5   7  -8   89.13    3.76
  -5  -7   8  100.65    4.24
   5   8  -8   81.61    3.44
  -5  -8   8   81.90    3.67
   5   9  -8  344.93   12.44
  -5  -9   8  337.00   12.22
   5  10  -8  283.97   10.33
  -5 -10   8  288.96   10.56
   5  11  -8   55.41    2.61
  -5 -11   8   57.88    2.81
   5  12  -8   13.73    1.41
  -5 -12   8   15.71    1.75
   5  13  -8   -0.75    1.16
  -5 -13   8   -0.07    1.70
   5  14  -8   46.44    2.33
  -5 -14   8   48.39    2.58
   5  15  -8  351.28   12.60
  -5 -15   8  355.13   12.83
   5  16  -8   18.54    1.56
  -5 -16   8   14.10    2.13
   6 -15  -8   27.58    2.11
  -6  15   8   28.53    1.93
   6 -14  -8    5.48    1.88
  -6  14   8    5.92    1.47
   6 -13  -8   -0.07    1.79
  -6  13   8    2.38    1.36
   6 -12  -8   47.66    2.76
  -6  12   8   53.03    2.65
   6 -11  -8    5.35    1.77
  -6  11   8    5.78    1.38
   6 -10  -8   95.77    4.19
  -6  10   8   88.16    3.76
   6  -9  -8  862.11   30.41
  -6   9   8  846.92   29.78
   6  -8  -8  272.41   10.09
  -6   8   8  260.40    9.56
   6  -7  -8   11.42    1.88
  -6   7   8   20.49    1.93
   6  -6  -8    3.83    1.61
  -6   6   8    5.73    1.45
   6  -5  -8   57.27    3.08
  -6   5   8   59.24    2.79
   6  -4  -8    4.19    1.65
  -6   4   8    4.62    1.54
   6  -3  -8    3.04    1.68
  -6   3   8   -0.50    1.43
   6  -2  -8  303.69   11.17
  -6   2   8  320.91   11.69
   6  -1  -8   26.22    2.06
  -6   1   8   19.24    1.79
   6   0  -8  528.96   18.92
  -6   0   8  560.69   20.01
   6   1  -8   20.76    1.97
  -6  -1   8   28.19    1.90
   6   2  -8  304.82   11.17
  -6  -2   8  310.71   11.38
   6   3  -8    2.76    1.54
  -6  -3   8    0.32    1.36
   6   4  -8    2.95    1.56
  -6  -4   8    2.42    1.43
   6   5  -8   60.22    2.92
  -6  -5   8   54.84    2.72
   6   6  -8    6.05    1.31
  -6  -6   8    5.69    1.61
   6   7  -8   17.00    1.54
  -6  -7   8   13.44    1.68
   6   8  -8  267.20    9.77
  -6  -8   8  275.81   10.13
   6   9  -8  838.54   29.53
  -6  -9   8  844.20   29.78
   6  10  -8   79.21    3.38
  -6 -10   8   95.37    4.01
   6  11  -8    3.63    1.22
  -6 -11   8    5.26    1.52
   6  12  -8   62.01    2.81
  -6 -12   8   45.49    2.52
   6  13  -8    0.20    1.13
  -6 -13   8   -0.88    1.56
   6  14  -8    1.93    1.27
  -6 -14   8    5.30    1.79
   6  15  -8   31.23    1.95
  -6 -15   8   25.81    2.06
   7 -15  -8  124.28    5.01
  -7  15   8  110.78    4.44
   7 -14  -8  196.90    7.46
  -7  14   8  193.43    7.18
   7 -13  -8    0.91    1.77
  -7  13   8    1.88    1.25
   7 -12  -8  291.22   10.70
  -7  12   8  281.48   10.22
   7 -11  -8  188.15    7.18
  -7  11   8  188.97    7.12
   7 -10  -8  174.71    6.78
  -7  10   8  161.04    6.16
   7  -9  -8  525.79   18.74
  -7   9   8  532.58   18.97
   7  -8  -8   26.58    2.33
  -7   8   8   26.95    1.99
   7  -7  -8  646.35   22.96
  -7   7   8  611.23   21.64
   7  -6  -8  284.88   10.47
  -7   6   8  279.44   10.20
   7  -5  -8  125.12    5.12
  -7   5   8  125.15    5.01
   7  -4  -8   92.42    4.08
  -7   4   8  100.42    4.24
   7  -3  -8   15.77    2.11
  -7   3   8   13.10    1.65
   7  -2  -8    2.99    1.99
  -7   2   8    2.97    1.45
   7  -1  -8  141.21    5.64
  -7   1   8  139.61    5.51
   7   0  -8  771.45   27.31
  -7   0   8  686.47   24.27
   7   1  -8  139.31    5.64
[truncated: 42,325 more chars]
